# Supplementary material for: Genome-wide identification and characterization of replication origins by deep sequencing
Source: Genome Biol. 2012 Apr 24;13(4):R27. doi: 10.1186/gb-2012-13-4-r27 (PMC3446301; doi:10.1186/gb-2012-13-4-r27)
Supplement: Additional file 2 — Supplemental Tables S1 to S8. Table S1: dataset analysis parameters. Table S2: validated S. pombe origins. Table S3: S. japonicus ARSs. Table S4: k-mer auROC scores. Table S5: cross-species SVM performance. Table S6: MEME results. Table S7: dataset overlap. Table S8: accession numbers. [file gb-2012-13-4-r27-S2.XLS]

## Sheet: 1
Table 1	Dataset characterization
Name	Species	Genotype	Synchonization	S reads (M)	G2 reads (M)	Number of peaks	Median inter-peak distance	SVM auROC	Number of features used
Sp1	S. pombe	wild type	Elutriation-HU	9.38361	19.443	143	37.9	0.811396	693
Sp2	S. pombe	dpf1-3A	Elutriation-HU	11.9729	20.3254	160	33.7	0.85333	346
Sp3	S. pombe	cdc25-ts	cdc25 release-HU	9.71457	7.67437	387	18.2	0.757886	1386
So1	S. octosporus	wild type	Elutriation-HU	37.5115	31.3361	208	22.1	0.774816	346
Sj1	S. japonicus	wild type	Elutriation-HU	10.2802	24.4501	526	14.2	0.861018	1386
Sj2	S. japonicus	wild type	Elutriation-HU	9.61909	24.4501	542	13.8	0.890316	693

## Sheet: S1
Table S1	Dataset analysis parameters
Dataset	% replicated	cutoff	Smoothing factor
Sp1	10	1.3	0.0005
Sp2	14	1.34	0.0005
Sp3	18	1.34	0.0001
So1	20	1.36	0.001
Sj1	20	1.38	0.0007
Sj2	25	1.38	0.0007

## Sheet: S2
Table S2	Validated S. pombe origins
Chromosome	Start Position	End Position	Start Gene	End Gene	AT name	other name	Mickle et al. Classification	nearest peak in Sp3	distance
1	112209	114006	SPAC11D3.03c	SPAC11D3.04c	AT1015		weak	111620	589
1	325664	328495	SPAC12G12.12	SPAC12G12.11c	AT1024		weak	324980	684
1	706822	718108	rdh54	SPAC1296.05c	AT1033		medium	710120	0
1	1025540	1030460	fap2	SPAC139.05	AT1041		medium	no peak
1	1095800	1097990	hus5	SPAC30D11.12	AT1044		strong	1094500	1300
1	1247560	1256790	cut6	SPAC56E4.05	AT1048		strong	1255000	0
1	2220620	2230490	SPAC18G6.05c	SPAC18G6.06	AT1070	ori18	medium	2226040	0
1	2438120	2441280	SPAC6B12.14c	cpc2	AT1080	rip1	medium	2441780	500
1	3054950	3064070	bgs2	SPAC24C9.08	AT1098	ars766	medium	3058540	0
1	3244520	3248160	nop9	SPAC6G9.03c	AT1102	oric10	strong	3245840	0
1	3497610	3503770	rps502	SPAC16E8.01	AT1109	oric27	very weak	3498500	0
1	3951650	3956920	SPAC2F3.14c	lsk1	AT1128		strong	3953160	0
1	4071120	4074730	SPAC19G12.13c	its3	AT1131	ori19	strong	4071420	0
1	4253570	4256090	pcr1	ppr1	AT1135	pcr1	strong	4254320	0
1	5024390	5026500	SPAC22E12.03c	ccs1	AT1152	ori22	strong	5025560	0
1	5044910	5047970	rpl2403	sck2	AT1153		medium	5046600	0
1	5233120	5235610	mek1	SPAC14C4.04	AT1156		medium	5234320	0
1	22816	25265.5	SPBC1348.08c	SPBC1348.09	AT1002		weak	no data
1	31591	36450	SPBC1348.10c	SPBC1348.11	AT1003		unknown	no data
2	446642	450040	pho4	SPBC428.04	AT2022		strong	446487	155
2	602618	604826	rpl803	rps1701	AT2026		weak	603527	0
2	1251520	1256880	rpc1	SPBC651.09c	AT2041		strong	1254127	0
2	1276310	1279810	mad1	ptp4	AT2044	oriC7	strong	1280647	837
2	1545160	1549690	SPBC83.18c	atf1	AT2049	ars2004	medium	1543847	1313
2	1605970	1644600	CEN-dg2a	CEN-dg2b	AT2055		unknown	no data
2	2103790	2107820	nif1	sui1	AT2067		0	no peak
2	2116510	2120490	matmc_2	SPBC23G7.10c	AT2068	ars756, ori75	strong	2118007	0
2	2184460	2190480	csx2	tif213	AT2072		medium	2189787	0
2	2580450	2584420	SPBC2G5.02c	SPBC2G5.03	AT2080		weak	no peak
2	2791100	2794600	gpx1	tug1	AT2086	tug1	strong	2791787	0
2	2800020	2802840	duo1	rum1	AT2087	rum1	weak	2803747	907
2	3153350	3155500	SPBC405.06	rpl3602	AT2096		very weak	no data
2	4138290	4144110	SPBC1861.04c	SPBC1861.05	AT2126	ars2-1	medium	4141287	0
3	118706	121296	SPCC330.06c	SPCC330.07c	AT3004	ars3003	strong	120283	0
3	121296	125512	SPCC330.07c	alg11	AT3005	ars3002	strong	120283	1013
3	1410590	1412630	SPCC622.07	hta1	AT3043		strong	1414943	2313
3	1414850	1419450	SPCC622.10c	SPCC622.11	AT3044		strong	1414943	0
3	1717810	1720480	SPCC191.08	gst1	AT3053		medium	1717383	427
3	1820370	1827480	SPCC285.13c	SPCC285.14	AT3055	oriC11	strong	1824703	0
3	1837380	1839930	SPCC285.18	nmt1	AT3056	nmt1	weak	1836883	497
3	1842090	1846360	gut2	SPCC1223.04c	AT3057		strong	1843923	0

## Sheet: S3
Table S3	S. japonicus ARSs
ARS	Chromosome	start	end	length	nearest peak	distance
RS5	1	470795	474779	3.984	468302	2493
RS11	1	969856	972158	2.302	no peak
RS7	1	2502185	2506826	4.641	2502924	0
RS2	1	2502185	2507522	5.337	2502925	0
RS4	1	3642262	3646714	4.452	3645922	0
RS3	1	4167360	4173427	6.067	4172926	0
RS6	2	1388444	1392610	4.166	1386041	2403
RS9	2	1815362	1818183	2.821	1814239	1123
RS1	3	1024565	1029554	4.989	1028778	0
RS8	3	1140592	1143600	3.008	1143577	0
RS10	3	1971174	1977833	6.659	1978307	474

## Sheet: S4
Table S4	k-mer auROC
k-mer	Sj1	Sj2	So1	Sp1	Sp2	Sp3
A	0.292468	0.15149	0.595408	0.747252	0.785156	0.622802
AA	0.290288	0.171915	0.576109	0.763889	0.832701	0.601659
AAA	0.309323	0.200171	0.6344	0.729744	0.850793	0.588453
AAAA	0.412962	0.239638	0.612612	0.792686	0.856875	0.592582
AAAAA	0.532853	0.33916	0.628359	0.77327	0.852382	0.576992
AAAAAA	0.543263	0.429765	0.640212	0.780306	0.849836	0.573657
AAAAAC	0.444929	0.37987	0.502776	0.548365	0.419691	0.512872
AAAAAG	0.430474	0.349696	0.583989	0.583199	0.610799	0.463205
AAAAAT	0.470749	0.322206	0.562046	0.668959	0.791412	0.62491
AAAAC	0.388371	0.322874	0.571318	0.414325	0.373262	0.521403
AAAACA	0.467234	0.391718	0.557047	0.562478	0.547098	0.529003
AAAACC	0.471831	0.421013	0.516712	0.389612	0.373653	0.472601
AAAACG	0.455945	0.410772	0.553531	0.449395	0.384065	0.522724
AAAACT	0.405143	0.368395	0.453207	0.431489	0.359468	0.545711
AAAAG	0.35792	0.307973	0.511674	0.480363	0.539862	0.45452
AAAAGA	0.420915	0.366012	0.544511	0.541399	0.534281	0.47183
AAAAGC	0.421657	0.398691	0.549974	0.402865	0.38453	0.447939
AAAAGG	0.457663	0.473051	0.554847	0.467192	0.532435	0.457254
AAAAGT	0.41262	0.349051	0.552972	0.540214	0.490964	0.460546
AAAAT	0.397805	0.258622	0.573756	0.687126	0.802017	0.656775
AAAATA	0.472342	0.377591	0.605632	0.739102	0.775247	0.585994
AAAATC	0.411876	0.349022	0.514393	0.526337	0.45212	0.510109
AAAATG	0.457177	0.38711	0.539353	0.470579	0.565888	0.54528
AAAATT	0.398488	0.324238	0.550712	0.632894	0.65671	0.575785
AAAC	0.381637	0.338077	0.543973	0.43707	0.409319	0.484174
AAACA	0.427004	0.380975	0.563813	0.534578	0.615567	0.529853
AAACAA	0.433129	0.360967	0.585233	0.598669	0.597016	0.518216
AAACAC	0.558163	0.55761	0.586178	0.524185	0.537333	0.466342
AAACAG	0.439435	0.475452	0.436534	0.424119	0.335054	0.463242
AAACAT	0.39336	0.378514	0.489826	0.436324	0.430245	0.523375
AAACC	0.515564	0.480967	0.580139	0.401604	0.425048	0.467458
AAACCA	0.458219	0.459517	0.562886	0.522043	0.448998	0.45423
AAACCC	0.529361	0.54666	0.524898	0.428482	0.426769	0.460761
AAACCG	0.513742	0.466332	0.459017	0.36794	0.383165	0.536499
AAACCT	0.484191	0.480437	0.55313	0.410315	0.346779	0.466056
AAACG	0.477973	0.437809	0.482745	0.418987	0.40361	0.465944
AAACGA	0.457331	0.431222	0.472002	0.480093	0.432979	0.461323
AAACGC	0.556938	0.544762	0.531537	0.434954	0.443736	0.477191
AAACGG	0.490176	0.489667	0.474526	0.441194	0.428114	0.523385
AAACGT	0.458684	0.426237	0.45112	0.383725	0.382182	0.525781
AAACT	0.410688	0.363671	0.467231	0.462787	0.297678	0.481088
AAACTA	0.458999	0.398313	0.478129	0.557796	0.47677	0.536994
AAACTC	0.468585	0.462831	0.459207	0.40763	0.351895	0.477516
AAACTG	0.43915	0.446954	0.468924	0.447356	0.338859	0.486091
AAACTT	0.40215	0.391252	0.410396	0.560078	0.383446	0.493358
AAAG	0.301842	0.249253	0.548285	0.448051	0.42137	0.42308
AAAGA	0.361247	0.301981	0.532425	0.360755	0.448802	0.487564
AAAGAA	0.403883	0.341104	0.565315	0.556042	0.538937	0.444277
AAAGAC	0.484529	0.488069	0.471858	0.43106	0.329524	0.444855
AAAGAG	0.459457	0.451025	0.534779	0.425515	0.384311	0.520529
AAAGAT	0.372695	0.347906	0.429522	0.414363	0.379793	0.456989
AAAGC	0.438454	0.397025	0.543113	0.420847	0.297259	0.447012
AAAGCA	0.445389	0.431319	0.519081	0.467414	0.358057	0.47374
AAAGCC	0.474442	0.489143	0.529976	0.385895	0.374102	0.452184
AAAGCG	0.487922	0.488808	0.436816	0.416092	0.405774	0.487468
AAAGCT	0.454849	0.405753	0.458032	0.475372	0.375388	0.479011
AAAGG	0.437278	0.451682	0.548834	0.454971	0.452576	0.426401
AAAGGA	0.456239	0.456253	0.540976	0.540166	0.527788	0.442519
AAAGGC	0.497489	0.541908	0.543495	0.40208	0.386035	0.456315
AAAGGG	0.492345	0.482545	0.577677	0.362149	0.43862	0.452621
AAAGGT	0.413385	0.411344	0.5346	0.459829	0.434146	0.522642
AAAGT	0.34655	0.292768	0.5167	0.547124	0.438098	0.46811
AAAGTA	0.460085	0.400214	0.549532	0.60656	0.56811	0.511852
AAAGTC	0.469227	0.423987	0.458026	0.409661	0.373892	0.444725
AAAGTG	0.480125	0.401319	0.534919	0.350114	0.435549	0.434932
AAAGTT	0.367714	0.34313	0.434881	0.527153	0.385003	0.482951
AAAT	0.345213	0.193117	0.565369	0.683809	0.728855	0.650207
AAATA	0.431094	0.296917	0.613464	0.704511	0.812606	0.629284
AAATAA	0.547308	0.361762	0.573519	0.743511	0.793909	0.63375
AAATAC	0.434253	0.394302	0.51715	0.438364	0.540861	0.541531
AAATAG	0.475926	0.41395	0.519381	0.55757	0.554941	0.518751
AAATAT	0.447141	0.312841	0.537543	0.628639	0.620422	0.561416
AAATC	0.384167	0.321141	0.515436	0.455791	0.433345	0.51058
AAATCA	0.398592	0.380883	0.519267	0.451703	0.396726	0.525172
AAATCC	0.459757	0.444897	0.532153	0.41114	0.459169	0.456039
AAATCG	0.469486	0.488594	0.435198	0.539013	0.526707	0.5186
AAATCT	0.42632	0.413029	0.479418	0.469639	0.401182	0.530585
AAATG	0.364534	0.293091	0.558435	0.427327	0.467085	0.538504
AAATGA	0.431373	0.375006	0.453354	0.538022	0.565667	0.507985
AAATGC	0.451705	0.448278	0.509181	0.451919	0.417205	0.518867
AAATGG	0.474824	0.45864	0.545043	0.407303	0.435018	0.509399
AAATGT	0.410914	0.377978	0.54563	0.51441	0.541667	0.478088
AAATT	0.393527	0.293332	0.559887	0.628342	0.661072	0.640832
AAATTA	0.419381	0.381144	0.481366	0.668276	0.650902	0.579955
AAATTC	0.405646	0.353377	0.508909	0.559331	0.569141	0.534496
AAATTG	0.423373	0.369287	0.538635	0.485242	0.588707	0.539419
AAATTT	0.435283	0.406627	0.517116	0.62343	0.630533	0.569201
AAC	0.414008	0.433558	0.438949	0.276008	0.200485	0.416448
AACA	0.393476	0.378433	0.443381	0.414781	0.445606	0.488576
AACAA	0.413285	0.398609	0.57271	0.574488	0.502869	0.521068
AACAAA	0.474082	0.409963	0.545279	0.552256	0.564788	0.528808
AACAAC	0.475116	0.582236	0.530585	0.439895	0.401747	0.449542
AACAAG	0.465125	0.478702	0.54701	0.4278	0.519205	0.480038
AACAAT	0.457938	0.382669	0.536901	0.540403	0.449554	0.533453
AACAC	0.579307	0.605407	0.520278	0.457443	0.384201	0.476842
AACACA	0.576177	0.509917	0.530745	0.516354	0.442009	0.490578
AACACC	0.574611	0.623623	0.424693	0.393037	0.387196	0.530912
AACACG	0.593602	0.614935	0.45076	0.478773	0.414419	0.436373
AACACT	0.488265	0.476373	0.524267	0.484499	0.555564	0.479907
AACAG	0.448964	0.464672	0.459347	0.366363	0.366014	0.474758
AACAGA	0.407264	0.414285	0.490479	0.372526	0.377481	0.465543
AACAGC	0.541657	0.585673	0.418994	0.451039	0.365038	0.471058
AACAGG	0.468139	0.533363	0.461916	0.400735	0.381052	0.45105
AACAGT	0.489089	0.45707	0.444299	0.435427	0.356689	0.508797
AACAT	0.416717	0.338203	0.391874	0.447871	0.427486	0.522922
AACATA	0.426146	0.362394	0.482694	0.532993	0.50577	0.515586
AACATC	0.461473	0.471828	0.444248	0.455555	0.353603	0.477525
AACATG	0.479704	0.490391	0.461497	0.366447	0.400479	0.526251
AACATT	0.450933	0.386768	0.463184	0.460143	0.458222	0.531363
AACC	0.535836	0.560911	0.464998	0.328898	0.27174	0.469265
AACCA	0.459182	0.534715	0.473362	0.455321	0.396468	0.468214
AACCAA	0.433014	0.48784	0.537924	0.521923	0.446919	0.464325
AACCAC	0.534298	0.59149	0.383392	0.414364	0.392155	0.473658
AACCAG	0.457867	0.564678	0.442633	0.393448	0.326353	0.42135
AACCAT	0.471921	0.455193	0.48145	0.443326	0.458813	0.509794
AACCC	0.593172	0.593787	0.476305	0.412152	0.380034	0.446285
AACCCA	0.523767	0.520476	0.461466	0.476628	0.419687	0.45521
AACCCC	0.570913	0.592295	0.452268	0.544895	0.481161	0.466093
AACCCG	0.524578	0.528918	0.536232	0.471437	0.47708	0.474486
AACCCT	0.55148	0.572155	0.520361	0.426913	0.453331	0.471892
AACCG	0.56965	0.596979	0.525514	0.418872	0.37785	0.470603
AACCGA	0.51669	0.518217	0.526143	0.452778	0.421116	0.548266
AACCGC	0.578056	0.567151	0.527641	0.388695	0.412974	0.441264
AACCGG	0.518708	0.537701	0.484091	0.526578	0.437578	0.523826
AACCGT	0.474553	0.523785	0.454088	0.542624	0.410998	0.514034
AACCT	0.481912	0.531956	0.532993	0.420212	0.315212	0.447357
AACCTA	0.479527	0.486592	0.550559	0.436841	0.367489	0.484476
AACCTC	0.522494	0.574884	0.45744	0.392501	0.375534	0.4646
AACCTG	0.519271	0.531503	0.519025	0.376416	0.387928	0.452363
AACCTT	0.487616	0.469887	0.545897	0.436175	0.323752	0.443235
AACG	0.605429	0.649597	0.480534	0.324064	0.321975	0.387612
AACGA	0.544857	0.522411	0.449411	0.43491	0.457479	0.458249
AACGAA	0.454464	0.467057	0.537256	0.411134	0.537611	0.411386
AACGAC	0.575177	0.565088	0.436375	0.385103	0.403209	0.441084
AACGAG	0.566983	0.567636	0.453058	0.538637	0.407487	0.463433
AACGAT	0.488357	0.45803	0.552718	0.408931	0.380832	0.473188
AACGC	0.620611	0.668672	0.53944	0.40334	0.352489	0.454673
AACGCA	0.562896	0.574354	0.521709	0.421191	0.428765	0.459451
AACGCC	0.551065	0.583548	0.489423	0.445504	0.41959	0.47294
AACGCG	0.597542	0.641027	0.546907	0.466086	0.477374	0.464839
AACGCT	0.522831	0.571293	0.531687	0.344395	0.404654	0.485729
AACGG	0.561936	0.602393	0.444512	0.375562	0.370359	0.471307
AACGGA	0.48298	0.468706	0.532009	0.405522	0.425701	0.465476
AACGGC	0.575152	0.597079	0.433956	0.440245	0.441795	0.513751
AACGGG	0.512078	0.562975	0.521677	0.476581	0.482048	0.53205
AACGGT	0.53206	0.607268	0.420132	0.393685	0.386808	0.449056
AACGT	0.52555	0.523337	0.552045	0.360481	0.394367	0.453983
AACGTA	0.487399	0.46376	0.516643	0.455536	0.429466	0.436044
AACGTC	0.567258	0.581073	0.527136	0.429649	0.360176	0.474577
AACGTG	0.565779	0.561736	0.46027	0.447539	0.480295	0.478467
AACGTT	0.464597	0.480381	0.510259	0.335473	0.391555	0.470139
AACT	0.358487	0.35678	0.427984	0.401096	0.207328	0.472062
AACTA	0.49246	0.415391	0.44688	0.459455	0.415559	0.547527
AACTAA	0.468519	0.413345	0.436587	0.536253	0.44427	0.536752
AACTAC	0.533861	0.511096	0.452111	0.432284	0.399505	0.44579
AACTAG	0.521775	0.468781	0.452733	0.605994	0.429644	0.514725
AACTAT	0.444633	0.420588	0.44928	0.546837	0.433739	0.515441
AACTC	0.485653	0.547268	0.543974	0.396719	0.351177	0.463774
AACTCA	0.438319	0.469529	0.414456	0.350251	0.335456	0.470149
AACTCC	0.470753	0.546228	0.531191	0.450445	0.31694	0.469838
AACTCG	0.521544	0.554292	0.518158	0.413577	0.396821	0.453588
AACTCT	0.462595	0.463276	0.537985	0.406776	0.332491	0.471234
AACTG	0.441521	0.43834	0.473373	0.425329	0.306304	0.476963
AACTGA	0.442708	0.415874	0.564306	0.413087	0.368492	0.468013
AACTGC	0.522911	0.462503	0.510014	0.408366	0.425706	0.463633
AACTGG	0.438401	0.523125	0.449791	0.465982	0.37466	0.482492
AACTGT	0.477955	0.467984	0.458737	0.450863	0.369489	0.513635
AACTT	0.348513	0.339181	0.328981	0.388345	0.300609	0.439658
AACTTA	0.422786	0.407237	0.43821	0.494817	0.391328	0.450754
AACTTC	0.440987	0.478048	0.430927	0.482742	0.317692	0.438422
AACTTG	0.450751	0.480718	0.453499	0.353629	0.392744	0.543395
AAG	0.357764	0.40482	0.471682	0.281092	0.225248	0.414821
AAGA	0.359605	0.339494	0.493949	0.356641	0.327139	0.466623
AAGAA	0.389957	0.342735	0.573015	0.411282	0.467471	0.463094
AAGAAA	0.354872	0.338625	0.592194	0.567554	0.574741	0.533017
AAGAAC	0.444891	0.462756	0.527308	0.421699	0.345569	0.412106
AAGAAG	0.488088	0.528121	0.477217	0.316548	0.364179	0.452533
AAGAAT	0.415775	0.363935	0.535126	0.471997	0.451534	0.538612
AAGAC	0.519992	0.545458	0.428891	0.357381	0.300848	0.467974
AAGACA	0.449562	0.426884	0.529677	0.478082	0.389046	0.458796
AAGACC	0.538706	0.624666	0.427176	0.366837	0.442022	0.50842
AAGACG	0.57167	0.601827	0.427708	0.419193	0.394169	0.477882
AAGACT	0.476753	0.478937	0.460435	0.389892	0.377708	0.46259
AAGAG	0.481509	0.530642	0.450956	0.363952	0.429243	0.518034
AAGAGA	0.47974	0.452907	0.443636	0.409944	0.543096	0.512295
AAGAGC	0.476796	0.561198	0.423811	0.381167	0.353699	0.480765
AAGAGG	0.475881	0.528058	0.458759	0.335594	0.363339	0.535517
AAGAGT	0.469675	0.481643	0.435727	0.445515	0.43263	0.528764
AAGAT	0.35482	0.334248	0.424115	0.458322	0.333279	0.4653
AAGATA	0.447893	0.395082	0.417088	0.462435	0.412132	0.505444
AAGATC	0.472726	0.490561	0.474107	0.375956	0.346158	0.486229
AAGATG	0.437813	0.42253	0.468392	0.436761	0.366041	0.48428
AAGATT	0.388427	0.371231	0.417743	0.369542	0.366256	0.467191
AAGC	0.539433	0.534731	0.482703	0.333195	0.229511	0.446837
AAGCA	0.43263	0.480751	0.479936	0.359465	0.381562	0.472352
AAGCAA	0.449769	0.415385	0.538953	0.391748	0.373427	0.447294
AAGCAC	0.550448	0.553869	0.453179	0.447211	0.438802	0.446697
AAGCAG	0.528988	0.602845	0.435403	0.40896	0.375889	0.424856
AAGCAT	0.441321	0.422752	0.521881	0.407022	0.417883	0.466802
AAGCC	0.506475	0.594558	0.542922	0.280527	0.306212	0.454059
AAGCCA	0.489217	0.478773	0.518179	0.39246	0.376396	0.472136
AAGCCC	0.573355	0.573666	0.531388	0.406206	0.405078	0.475433
AAGCCG	0.528599	0.539735	0.438708	0.448924	0.403743	0.483193
AAGCCT	0.463871	0.573541	0.455739	0.404276	0.41354	0.471762
AAGCG	0.611595	0.655528	0.541611	0.398479	0.388163	0.471326
AAGCGA	0.577116	0.536214	0.527829	0.410045	0.55453	0.472226
AAGCGC	0.536544	0.590135	0.473552	0.413244	0.417591	0.481121
AAGCGG	0.547023	0.571629	0.453134	0.465741	0.411603	0.481033
AAGCGT	0.571187	0.586417	0.540804	0.418987	0.428623	0.486825
AAGCT	0.461317	0.472725	0.460916	0.42602	0.352981	0.482058
AAGCTA	0.463582	0.461199	0.482624	0.410252	0.446555	0.452567
AAGCTC	0.52216	0.518084	0.432019	0.423388	0.326207	0.466808
AAGCTG	0.471499	0.475103	0.552606	0.460991	0.363903	0.480406
AAGCTT	0.482943	0.520706	0.429135	0.481686	0.312469	0.542197
AAGG	0.520958	0.60313	0.540736	0.45601	0.356429	0.455823
AAGGA	0.471774	0.528817	0.524376	0.441121	0.387203	0.460517
AAGGAA	0.412041	0.447225	0.534394	0.536	0.526863	0.485499
AAGGAC	0.558986	0.558199	0.419024	0.414239	0.321391	0.521108
AAGGAG	0.608306	0.603953	0.549326	0.513006	0.36523	0.47634
AAGGAT	0.46225	0.43339	0.551249	0.444318	0.430266	0.475277
AAGGC	0.53066	0.628274	0.545668	0.404637	0.332277	0.48372
AAGGCA	0.480612	0.525283	0.520883	0.399097	0.434965	0.435834
AAGGCC	0.568882	0.603141	0.44701	0.468644	0.422808	0.492395
AAGGCG	0.546599	0.551044	0.511825	0.560837	0.442557	0.533508
AAGGCT	0.538778	0.579763	0.442085	0.367273	0.335461	0.467411
AAGGG	0.614579	0.649529	0.578133	0.383725	0.421667	0.429488
AAGGGA	0.52669	0.547164	0.519177	0.381444	0.529196	0.485927
AAGGGC	0.533754	0.578551	0.473081	0.43361	0.443507	0.466412
AAGGGG	0.568179	0.555113	0.474815	0.45392	0.43657	0.472558
AAGGGT	0.567151	0.578774	0.545416	0.464133	0.415935	0.465126
AAGGT	0.475091	0.52885	0.562453	0.471994	0.408992	0.465747
AAGGTA	0.464955	0.454704	0.540932	0.55814	0.439167	0.476747
AAGGTC	0.532258	0.584146	0.528824	0.563993	0.461027	0.466932
AAGGTG	0.506032	0.573768	0.461776	0.433726	0.541134	0.533876
AAGT	0.339303	0.331815	0.373732	0.324827	0.29573	0.392152
AAGTA	0.417618	0.372856	0.529038	0.549122	0.43763	0.435289
AAGTAA	0.406275	0.362627	0.535621	0.517489	0.44745	0.482705
AAGTAC	0.482447	0.47489	0.512815	0.451254	0.410086	0.454961
AAGTAG	0.476693	0.488674	0.556105	0.553	0.548743	0.462243
AAGTAT	0.434517	0.385873	0.538752	0.552595	0.448716	0.530456
AAGTC	0.490769	0.468422	0.439014	0.333769	0.35419	0.485881
AAGTCA	0.464406	0.470299	0.452107	0.401878	0.415722	0.468367
AAGTCC	0.514426	0.527302	0.418833	0.445018	0.35755	0.466737
AAGTCG	0.548318	0.544393	0.537873	0.46276	0.429768	0.443917
AAGTCT	0.482965	0.459928	0.435917	0.309802	0.364419	0.448471
AAGTG	0.452802	0.460417	0.535642	0.385866	0.449943	0.443445
AAGTGA	0.450827	0.424361	0.535179	0.444069	0.411286	0.468891
AAGTGC	0.461297	0.477344	0.543351	0.404405	0.455634	0.428906
AAGTGG	0.52747	0.532582	0.509064	0.396568	0.455584	0.434214
AAGTGT	0.487939	0.434326	0.543874	0.459239	0.44013	0.436814
AAGTTA	0.413675	0.390536	0.42707	0.565809	0.386721	0.484055
AAGTTC	0.399454	0.420663	0.405411	0.333538	0.260334	0.453279
AAGTTG	0.430337	0.476231	0.413266	0.439031	0.341706	0.483779
AAT	0.300322	0.175247	0.523648	0.655072	0.781608	0.647693
AATA	0.360617	0.246358	0.553952	0.688333	0.761484	0.636046
AATAA	0.41259	0.301204	0.54123	0.737192	0.787835	0.618123
AATAAA	0.46117	0.34485	0.600908	0.766274	0.826567	0.599069
AATAAC	0.469646	0.408947	0.459478	0.480659	0.456007	0.535094
AATAAG	0.452948	0.402114	0.470957	0.483661	0.541623	0.523542
AATAAT	0.417262	0.341078	0.455861	0.620807	0.646017	0.617463
AATAC	0.418455	0.383329	0.454783	0.446837	0.544621	0.539219
AATACA	0.456355	0.403867	0.524711	0.466041	0.520839	0.534039
AATACC	0.473543	0.426537	0.494027	0.412934	0.451763	0.52286
AATACG	0.485277	0.481431	0.458594	0.547789	0.4392	0.529506
AATACT	0.458772	0.340563	0.571304	0.457548	0.537942	0.522165
AATAG	0.437829	0.360318	0.546638	0.571117	0.533953	0.556864
AATAGA	0.422793	0.39419	0.547901	0.627115	0.532321	0.51756
AATAGC	0.468741	0.472244	0.542104	0.394082	0.552461	0.463075
AATAGG	0.472189	0.47508	0.433647	0.461773	0.467288	0.465809
AATAGT	0.470101	0.45391	0.566811	0.510886	0.531352	0.535722
AATAT	0.351455	0.305174	0.527974	0.687718	0.591873	0.533832
AATATA	0.455963	0.379251	0.521802	0.655915	0.582829	0.543517
AATATC	0.385682	0.39507	0.538798	0.434915	0.434092	0.459082
AATATG	0.411423	0.40127	0.485972	0.519776	0.552014	0.569856
AATATT	0.430096	0.376364	0.535084	0.622648	0.534392	0.549209
AATC	0.356387	0.292393	0.55771	0.366183	0.351784	0.474451
AATCA	0.379641	0.338812	0.577531	0.383319	0.38074	0.479063
AATCAA	0.384759	0.383382	0.544698	0.452053	0.44207	0.482723
AATCAC	0.520565	0.471746	0.453762	0.39273	0.389416	0.44084
AATCAG	0.478861	0.467432	0.51422	0.415512	0.371125	0.518675
AATCAT	0.404352	0.400873	0.552116	0.474021	0.418948	0.464331
AATCC	0.42936	0.408535	0.467598	0.365716	0.355827	0.449385
AATCCA	0.426941	0.408614	0.455317	0.406985	0.43083	0.475675
AATCCC	0.521673	0.48022	0.522791	0.469599	0.414931	0.467581
AATCCG	0.472307	0.465553	0.525785	0.461955	0.372455	0.527781
AATCCT	0.44473	0.431365	0.416265	0.420719	0.388086	0.517415
AATCG	0.486026	0.45002	0.451581	0.38635	0.453628	0.455719
AATCGA	0.452901	0.457878	0.553032	0.488418	0.56228	0.51364
AATCGC	0.526939	0.52063	0.462738	0.425329	0.442856	0.446984
AATCGG	0.510601	0.476825	0.476171	0.368378	0.40961	0.457948
AATCGT	0.482886	0.482312	0.481666	0.351662	0.448787	0.471292
AATCT	0.42	0.378116	0.448313	0.405685	0.348707	0.489447
AATCTA	0.449301	0.407843	0.525805	0.469567	0.439362	0.522902
AATCTC	0.473909	0.471141	0.567186	0.355829	0.366644	0.520529
AATCTG	0.470342	0.467301	0.441743	0.436437	0.358202	0.479668
AATG	0.350511	0.306388	0.533141	0.384106	0.389872	0.461003
AATGA	0.411804	0.343897	0.560284	0.485114	0.55493	0.544151
AATGAA	0.448192	0.401306	0.529251	0.546828	0.565713	0.539631
AATGAC	0.477067	0.470958	0.436937	0.359016	0.3262	0.485576
AATGAG	0.488892	0.406013	0.463074	0.437877	0.449815	0.471484
AATGAT	0.392349	0.419168	0.53347	0.456773	0.44314	0.541249
AATGC	0.467491	0.44269	0.536579	0.36559	0.345292	0.438481
AATGCA	0.47844	0.47899	0.522905	0.373199	0.377509	0.439297
AATGCC	0.483359	0.486987	0.539621	0.396412	0.419329	0.431097
AATGCG	0.524112	0.514345	0.458305	0.465049	0.399435	0.508978
AATGCT	0.436699	0.466012	0.581606	0.391207	0.295301	0.457505
AATGG	0.466427	0.461724	0.545913	0.405426	0.377957	0.53048
AATGGA	0.417937	0.444628	0.54739	0.352123	0.37531	0.487108
AATGGC	0.471819	0.551939	0.460035	0.395615	0.398456	0.533356
AATGGG	0.473078	0.480709	0.515381	0.355141	0.40135	0.547438
AATGGT	0.466009	0.487449	0.545416	0.444571	0.439647	0.533109
AATGT	0.382725	0.325938	0.470068	0.444564	0.534548	0.490111
AATGTA	0.410573	0.405468	0.527124	0.538167	0.523284	0.540158
AATGTC	0.47534	0.478685	0.528766	0.557109	0.429696	0.447464
AATGTG	0.476126	0.489596	0.529749	0.44197	0.435158	0.479689
AATT	0.400905	0.242617	0.521224	0.651969	0.634423	0.653784
AATTA	0.388514	0.308412	0.51708	0.577098	0.610762	0.605539
AATTAA	0.426961	0.372365	0.426073	0.618008	0.633452	0.635183
AATTAC	0.476463	0.410443	0.513758	0.404255	0.543737	0.535885
AATTAG	0.450045	0.389183	0.51828	0.420673	0.542932	0.522878
AATTAT	0.412526	0.345701	0.521141	0.571546	0.562845	0.566514
AATTC	0.45156	0.348973	0.476633	0.533684	0.466065	0.56053
AATTCA	0.453383	0.359307	0.470654	0.579778	0.519611	0.568159
AATTCC	0.473699	0.444316	0.434557	0.514397	0.416756	0.524067
AATTCG	0.526371	0.467982	0.444302	0.42792	0.420454	0.510745
AATTCT	0.469968	0.380169	0.531168	0.538288	0.436421	0.460331
AATTG	0.452659	0.335266	0.508347	0.474949	0.53753	0.56038
AATTGA	0.474864	0.360537	0.519539	0.4588	0.53636	0.556916
AATTGC	0.487303	0.487136	0.446008	0.464501	0.536561	0.517202
AATTGG	0.47191	0.436532	0.470244	0.403235	0.389255	0.511352
AATTGT	0.459454	0.383298	0.516332	0.433532	0.540029	0.512721
AATTTA	0.443416	0.381088	0.546286	0.618385	0.698784	0.593518
AATTTC	0.429578	0.356859	0.454168	0.427892	0.5378	0.539522
AATTTG	0.422182	0.377731	0.469876	0.529381	0.468243	0.572909
AC	0.728811	0.796678	0.427431	0.252123	0.221897	0.379696
ACA	0.549024	0.526868	0.520348	0.365037	0.402015	0.486359
ACAA	0.429853	0.415714	0.576108	0.346448	0.464022	0.491937
ACAAA	0.429119	0.329792	0.543131	0.553676	0.558885	0.536564
ACAAAA	0.423806	0.395056	0.546449	0.468148	0.556005	0.580431
ACAAAC	0.484524	0.441026	0.539503	0.561573	0.413028	0.441238
ACAAAG	0.455446	0.469308	0.551444	0.432164	0.438841	0.459835
ACAAAT	0.446518	0.362829	0.526	0.542616	0.520984	0.54485
ACAAC	0.552694	0.622542	0.475759	0.419036	0.40817	0.471108
ACAACA	0.550782	0.565819	0.426534	0.432509	0.406801	0.441543
ACAACC	0.56775	0.583879	0.464375	0.350671	0.420224	0.463267
ACAACG	0.550459	0.625906	0.543309	0.441126	0.425249	0.472027
ACAACT	0.476626	0.482594	0.465301	0.404667	0.4239	0.464699
ACAAG	0.486171	0.535507	0.549332	0.423546	0.46053	0.442154
ACAAGA	0.485639	0.488516	0.52266	0.424953	0.529229	0.429907
ACAAGC	0.477887	0.548565	0.535547	0.42344	0.442358	0.526752
ACAAGG	0.562423	0.594091	0.517869	0.466167	0.466941	0.467937
ACAAGT	0.46672	0.476681	0.520921	0.402629	0.391039	0.523563
ACAAT	0.465581	0.386952	0.533848	0.454831	0.539582	0.519342
ACAATA	0.46791	0.40559	0.458457	0.524791	0.550032	0.46509
ACAATC	0.470204	0.470871	0.433704	0.415274	0.300721	0.525831
ACAATG	0.477294	0.54451	0.449788	0.448247	0.412308	0.463306
ACAC	0.719044	0.710065	0.527396	0.437977	0.417142	0.48118
ACACA	0.609404	0.588143	0.578401	0.445521	0.461623	0.472767
ACACAA	0.521386	0.479827	0.543153	0.444953	0.588313	0.478363
ACACAC	0.618341	0.659298	0.508732	0.446484	0.458977	0.467025
ACACAG	0.583411	0.568307	0.466004	0.525989	0.469172	0.490198
ACACAT	0.550678	0.478907	0.544975	0.417138	0.452805	0.543016
ACACC	0.635629	0.708888	0.395496	0.371897	0.373162	0.527137
ACACCA	0.537863	0.627376	0.418463	0.452992	0.416054	0.518049
ACACCC	0.594614	0.623419	0.473558	0.458187	0.48806	0.508556
ACACCG	0.604228	0.649733	0.47615	0.433821	0.420868	0.506342
ACACCT	0.550858	0.552468	0.451491	0.386885	0.399535	0.465333
ACACG	0.70107	0.686032	0.53493	0.435061	0.358226	0.46978
ACACGA	0.616058	0.608617	0.568824	0.414574	0.454054	0.4768
ACACGC	0.613023	0.616151	0.537705	0.481531	0.458006	0.482081
ACACGG	0.553834	0.602734	0.48805	0.45445	0.465522	0.4782
ACACGT	0.559965	0.564162	0.542088	0.522157	0.451769	0.486423
ACACT	0.559159	0.585115	0.53292	0.526111	0.461151	0.410625
ACACTA	0.584106	0.558101	0.536586	0.548559	0.532057	0.458532
ACACTC	0.549481	0.584036	0.470013	0.465988	0.475984	0.434989
ACACTG	0.552	0.556113	0.531512	0.437041	0.436545	0.461211
ACAG	0.562574	0.55297	0.44485	0.368904	0.341788	0.442467
ACAGA	0.459553	0.475601	0.57494	0.43599	0.391741	0.481325
ACAGAA	0.452077	0.454819	0.530956	0.478361	0.40476	0.523213
ACAGAC	0.538637	0.571424	0.525684	0.526278	0.536316	0.477663
ACAGAG	0.565577	0.556917	0.47974	0.416142	0.401014	0.480388
ACAGAT	0.419234	0.423552	0.560649	0.40473	0.414113	0.484974
ACAGC	0.610847	0.665652	0.439969	0.400456	0.403599	0.474566
ACAGCA	0.540011	0.591809	0.52205	0.396805	0.448149	0.476812
ACAGCC	0.602469	0.592549	0.457177	0.369813	0.423507	0.491679
ACAGCG	0.581454	0.625967	0.523616	0.451659	0.48902	0.476797
ACAGCT	0.480843	0.522063	0.472444	0.432124	0.421315	0.530523
ACAGG	0.521034	0.571832	0.442806	0.355077	0.387047	0.422231
ACAGGA	0.48594	0.53355	0.449527	0.407644	0.387866	0.446359
ACAGGC	0.567757	0.555434	0.524217	0.388437	0.450032	0.455968
ACAGGG	0.562909	0.589343	0.474389	0.428566	0.518625	0.46259
ACAGGT	0.474626	0.466988	0.525184	0.439467	0.467083	0.514206
ACAGT	0.553365	0.514679	0.469787	0.460542	0.385333	0.529506
ACAGTA	0.486063	0.449199	0.54064	0.526672	0.563358	0.532203
ACAGTC	0.561981	0.552722	0.475007	0.411891	0.40961	0.459886
ACAGTG	0.572936	0.56324	0.482422	0.433066	0.439446	0.515919
ACAT	0.39696	0.343208	0.434963	0.424488	0.429573	0.487973
ACATA	0.457453	0.364674	0.532676	0.551123	0.524448	0.556231
ACATAA	0.434131	0.40538	0.45922	0.552411	0.554311	0.536097
ACATAC	0.471871	0.467944	0.486503	0.531542	0.528668	0.438857
ACATAG	0.523937	0.476457	0.517827	0.462051	0.516683	0.517681
ACATAT	0.442073	0.352233	0.514056	0.539084	0.515628	0.524154
ACATC	0.467411	0.517443	0.403231	0.379348	0.319347	0.477403
ACATCA	0.482174	0.463869	0.45951	0.401806	0.389614	0.446472
ACATCC	0.522871	0.559049	0.451026	0.420988	0.412328	0.521928
ACATCG	0.515399	0.559508	0.527566	0.464304	0.387803	0.468074
ACATCT	0.447463	0.426779	0.416129	0.405851	0.366023	0.542053
ACATG	0.475523	0.485714	0.556944	0.383522	0.430572	0.534613
ACATGA	0.44863	0.485405	0.520622	0.451718	0.446415	0.450718
ACATGC	0.462889	0.540819	0.544654	0.412774	0.425711	0.478871
ACATGG	0.535846	0.569362	0.476089	0.472294	0.452793	0.519158
ACATGT	0.489822	0.463248	0.480274	0.417801	0.440389	0.539862
ACATTA	0.436685	0.424196	0.443455	0.46448	0.56501	0.521994
ACATTC	0.471797	0.439102	0.53302	0.550341	0.408577	0.453452
ACATTG	0.451959	0.47676	0.48766	0.56917	0.517834	0.506082
ACC	0.696148	0.779295	0.433108	0.304253	0.210895	0.448787
ACCA	0.584352	0.669457	0.409878	0.316194	0.244521	0.483801
ACCAA	0.516112	0.587185	0.447711	0.430615	0.33997	0.465916
ACCAAA	0.449406	0.467133	0.443345	0.398474	0.350298	0.456865
ACCAAC	0.572509	0.591763	0.449087	0.444073	0.413605	0.528099
ACCAAG	0.519635	0.562224	0.473854	0.409901	0.347191	0.470029
ACCAAT	0.477884	0.470966	0.541397	0.358016	0.445095	0.518054
ACCAC	0.688377	0.755138	0.36141	0.437477	0.353447	0.465325
ACCACA	0.619439	0.624214	0.464779	0.44403	0.423097	0.481216
ACCACC	0.627416	0.688173	0.464269	0.421969	0.423208	0.468329
ACCACG	0.565443	0.653558	0.440564	0.525517	0.433937	0.480781
ACCACT	0.588841	0.613968	0.411691	0.447295	0.436673	0.490626
ACCAG	0.553794	0.660374	0.375914	0.351613	0.271546	0.451572
ACCAGA	0.527267	0.529272	0.475532	0.347248	0.365522	0.474931
ACCAGC	0.538624	0.637881	0.456501	0.438824	0.419331	0.45405
ACCAGG	0.52373	0.574847	0.470039	0.492602	0.421294	0.485777
ACCAGT	0.514989	0.585038	0.417717	0.482686	0.389145	0.436158
ACCAT	0.489505	0.524482	0.45733	0.394543	0.348825	0.521919
ACCATA	0.430762	0.46079	0.480745	0.468952	0.440755	0.510337
ACCATC	0.565389	0.584231	0.446308	0.423236	0.373516	0.472142
ACCATG	0.553867	0.550278	0.554821	0.422333	0.378436	0.535901
ACCC	0.679249	0.752505	0.457926	0.383877	0.307445	0.456088
ACCCA	0.536263	0.603956	0.485357	0.345669	0.338541	0.475328
ACCCAA	0.522797	0.549246	0.417873	0.353614	0.438357	0.471397
ACCCAC	0.568542	0.580181	0.447807	0.457281	0.467104	0.478555
ACCCAG	0.54409	0.574131	0.535977	0.434234	0.458748	0.51869
ACCCAT	0.4624	0.529876	0.544553	0.435816	0.353578	0.514354
ACCCC	0.662429	0.711771	0.445983	0.435345	0.425433	0.455018
ACCCCA	0.582208	0.612908	0.487427	0.464233	0.425536	0.477254
ACCCCC	0.585422	0.606444	0.466544	0.473963	0.481364	0.495203
ACCCCG	0.571216	0.61123	0.476573	0.528662	0.520166	0.49285
ACCCCT	0.560758	0.573627	0.52362	0.468557	0.485808	0.485089
ACCCG	0.576151	0.629436	0.51856	0.467185	0.405022	0.473572
ACCCGA	0.533455	0.516336	0.524584	0.438953	0.425614	0.479931
ACCCGC	0.566417	0.574801	0.493076	0.526623	0.473655	0.511959
ACCCGG	0.53129	0.552658	0.489669	0.525598	0.490437	0.505521
ACCCGT	0.520514	0.555552	0.529306	0.545115	0.437352	0.526889
ACCCT	0.652344	0.714336	0.480228	0.345356	0.322609	0.476572
ACCCTA	0.583434	0.545041	0.522554	0.409205	0.476638	0.482728
ACCCTC	0.579496	0.632598	0.448911	0.437753	0.406393	0.520245
ACCCTG	0.522755	0.585177	0.474403	0.426872	0.38009	0.509412
ACCG	0.694509	0.789313	0.456043	0.330271	0.296485	0.411388
ACCGA	0.613678	0.656711	0.462129	0.397496	0.365178	0.48761
ACCGAA	0.543456	0.534501	0.479948	0.467851	0.399829	0.451903
ACCGAC	0.603014	0.632481	0.461682	0.464727	0.432783	0.491765
ACCGAG	0.597225	0.594732	0.528761	0.439414	0.417092	0.524018
ACCGAT	0.528416	0.549817	0.537887	0.337572	0.447269	0.470462
ACCGC	0.669434	0.715617	0.481268	0.339926	0.306082	0.447932
ACCGCA	0.609037	0.604455	0.44909	0.454379	0.409865	0.469048
ACCGCC	0.562889	0.624252	0.529785	0.43995	0.436033	0.488241
ACCGCG	0.597235	0.603852	0.516363	0.488167	0.478144	0.473803
ACCGCT	0.606659	0.61585	0.47778	0.446942	0.453691	0.477342
ACCGG	0.584539	0.652245	0.456867	0.378656	0.399892	0.472877
ACCGGA	0.520896	0.570505	0.413952	0.437553	0.434204	0.462352
ACCGGC	0.593779	0.622504	0.520927	0.471617	0.446697	0.507203
ACCGGG	0.522634	0.573658	0.462261	0.457701	0.522971	0.463078
ACCGGT	0.513614	0.560333	0.483497	0.445335	0.482584	0.477235
ACCGT	0.633628	0.709957	0.447638	0.392801	0.339005	0.444963
ACCGTA	0.542961	0.614641	0.522787	0.414342	0.448768	0.476187
ACCGTC	0.600748	0.659511	0.481969	0.445503	0.400017	0.480527
ACCGTG	0.60473	0.666094	0.511441	0.474594	0.440321	0.435682
ACCT	0.561223	0.642645	0.482118	0.399165	0.340552	0.469029
ACCTA	0.524578	0.472599	0.51838	0.460278	0.39609	0.470005
ACCTAA	0.471794	0.455562	0.527976	0.539956	0.3964	0.486043
ACCTAC	0.556487	0.516177	0.557072	0.453986	0.462368	0.479137
ACCTAG	0.548481	0.529839	0.464122	0.380727	0.47397	0.470758
ACCTAT	0.464023	0.4566	0.479594	0.526201	0.415978	0.534071
ACCTC	0.606469	0.680773	0.458246	0.301829	0.332186	0.492574
ACCTCA	0.520447	0.55107	0.541903	0.425446	0.381565	0.521946
ACCTCC	0.53651	0.578875	0.542506	0.396708	0.413061	0.443214
ACCTCG	0.590249	0.632886	0.447544	0.466738	0.423134	0.480686
ACCTCT	0.515201	0.54013	0.408205	0.383726	0.446593	0.471702
ACCTG	0.558194	0.558692	0.464305	0.39683	0.403618	0.46054
ACCTGA	0.516952	0.496479	0.421912	0.408435	0.43228	0.450733
ACCTGC	0.554168	0.581582	0.471145	0.440219	0.428522	0.456669
ACCTGG	0.529799	0.555562	0.53561	0.400473	0.457809	0.476884
ACCTTA	0.585063	0.549472	0.476533	0.447534	0.435874	0.486646
ACCTTC	0.480811	0.493472	0.458788	0.448877	0.32488	0.414648
ACCTTG	0.538551	0.606203	0.509124	0.539598	0.467361	0.469023
ACG	0.764478	0.802526	0.457156	0.318827	0.277812	0.409065
ACGA	0.657702	0.675309	0.459878	0.416103	0.344145	0.419989
ACGAA	0.53356	0.460808	0.554357	0.380589	0.391178	0.4479
ACGAAA	0.482736	0.419917	0.549317	0.457691	0.397047	0.417745
ACGAAC	0.534182	0.554533	0.514415	0.412019	0.43082	0.480137
ACGAAG	0.505009	0.55978	0.430106	0.347589	0.333475	0.485635
ACGAAT	0.52772	0.465281	0.521143	0.521612	0.382937	0.467047
ACGAC	0.652338	0.704725	0.422263	0.37622	0.307609	0.433188
ACGACA	0.616507	0.629802	0.462686	0.413098	0.424188	0.451235
ACGACC	0.590993	0.595903	0.519979	0.47635	0.449123	0.468018
ACGACG	0.597489	0.680231	0.445861	0.459379	0.398542	0.453506
ACGACT	0.552045	0.576781	0.462842	0.51869	0.438196	0.524518
ACGAG	0.674041	0.754698	0.456408	0.436301	0.386824	0.433756
ACGAGA	0.586867	0.625923	0.487389	0.53511	0.439636	0.469786
ACGAGC	0.63674	0.674204	0.469934	0.441576	0.432793	0.491424
ACGAGG	0.625707	0.656909	0.470871	0.444492	0.449456	0.459298
ACGAGT	0.543685	0.583158	0.473115	0.447311	0.409109	0.470328
ACGAT	0.479489	0.477736	0.438054	0.397481	0.340359	0.442516
ACGATA	0.470134	0.472328	0.477515	0.440815	0.373837	0.474053
ACGATC	0.529135	0.538508	0.532362	0.487283	0.435345	0.524804
ACGATG	0.533484	0.520851	0.44686	0.362173	0.325922	0.433524
ACGC	0.691018	0.781094	0.446308	0.31162	0.300392	0.40887
ACGCA	0.633308	0.642968	0.473471	0.449835	0.351486	0.466936
ACGCAA	0.555519	0.565204	0.424983	0.446348	0.484409	0.486889
ACGCAC	0.641672	0.616045	0.536372	0.519603	0.440119	0.488874
ACGCAG	0.594293	0.606763	0.471141	0.416448	0.52585	0.524319
ACGCAT	0.542895	0.558906	0.461151	0.472963	0.416492	0.481442
ACGCC	0.611078	0.66184	0.458447	0.38459	0.28561	0.465856
ACGCCA	0.569092	0.573243	0.526476	0.457988	0.435565	0.456806
ACGCCC	0.545616	0.600565	0.480831	0.49372	0.478583	0.524024
ACGCCG	0.591771	0.611054	0.470991	0.524028	0.463014	0.472746
ACGCCT	0.542711	0.570404	0.456039	0.460056	0.448582	0.482485
ACGCG	0.651083	0.669236	0.465946	0.375424	0.47267	0.450929
ACGCGA	0.585116	0.62034	0.514321	0.440138	0.456124	0.477093
ACGCGC	0.58917	0.605992	0.517367	0.514268	0.481362	0.48027
ACGCGG	0.552865	0.590234	0.481935	0.457267	0.479405	0.480265
ACGCGT	0.578633	0.592522	0.488578	0.480925	0.523187	0.485379
ACGCT	0.61128	0.716094	0.436616	0.317814	0.301648	0.485101
ACGCTA	0.574085	0.579269	0.526404	0.435276	0.467429	0.496393
ACGCTC	0.592058	0.628249	0.44314	0.381595	0.44593	0.436069
ACGCTG	0.564577	0.630755	0.462132	0.433499	0.4302	0.494366
ACGG	0.689156	0.790272	0.425923	0.344602	0.309701	0.454103
ACGGA	0.586338	0.599333	0.462141	0.346078	0.392616	0.458408
ACGGAA	0.461419	0.486038	0.463151	0.442297	0.457226	0.453122
ACGGAC	0.578381	0.583305	0.437566	0.4312	0.450068	0.477724
ACGGAG	0.570318	0.587755	0.440424	0.448418	0.417826	0.515704
ACGGAT	0.521973	0.527426	0.516116	0.427783	0.430857	0.510461
ACGGC	0.660392	0.724112	0.417311	0.366083	0.370422	0.476547
ACGGCA	0.562092	0.628087	0.451982	0.455944	0.477168	0.47112
ACGGCC	0.580371	0.621761	0.471345	0.465553	0.485171	0.488657
ACGGCG	0.599207	0.637262	0.487399	0.471688	0.448362	0.465353
ACGGCT	0.559539	0.549116	0.471989	0.466526	0.444578	0.480065
ACGGG	0.640295	0.715546	0.393806	0.451392	0.384829	0.474324
ACGGGA	0.546043	0.599122	0.470807	0.420193	0.477855	0.486757
ACGGGC	0.560869	0.609114	0.48487	0.462151	0.481278	0.488128
ACGGGG	0.599202	0.641469	0.474987	0.526252	0.470392	0.468508
ACGGTA	0.588149	0.624179	0.522019	0.414614	0.422172	0.4593
ACGGTC	0.570918	0.62341	0.479872	0.423273	0.472704	0.471851
ACGGTG	0.610066	0.719893	0.452606	0.417567	0.432889	0.463507
ACGT	0.635088	0.646191	0.527511	0.426025	0.416352	0.450991
ACGTA	0.554923	0.560243	0.527577	0.465064	0.458603	0.429201
ACGTAA	0.526218	0.53389	0.422379	0.472417	0.511296	0.493125
ACGTAC	0.511958	0.520787	0.530995	0.515528	0.450887	0.473054
ACGTAG	0.626084	0.617002	0.518375	0.473477	0.445698	0.463886
ACGTAT	0.467651	0.458277	0.478815	0.546217	0.393114	0.485689
ACGTC	0.647448	0.702243	0.570013	0.383559	0.341319	0.473511
ACGTCA	0.647755	0.613466	0.541116	0.449421	0.441669	0.466841
ACGTCC	0.535225	0.589204	0.442672	0.527785	0.485389	0.486535
ACGTCG	0.576554	0.632676	0.453909	0.441967	0.478663	0.488552
ACGTCT	0.552195	0.548844	0.520912	0.422051	0.404905	0.514285
ACGTG	0.645362	0.642998	0.435301	0.420474	0.400647	0.402552
ACGTGA	0.525579	0.537896	0.462405	0.455481	0.435797	0.452298
ACGTGC	0.612081	0.606096	0.539147	0.407544	0.464463	0.463113
ACGTGG	0.578421	0.570706	0.442098	0.533703	0.553316	0.450005
ACGTTA	0.570442	0.520016	0.523888	0.417454	0.413055	0.536863
ACGTTC	0.535771	0.53192	0.537216	0.465354	0.40318	0.4476
ACGTTG	0.548754	0.590946	0.550775	0.449226	0.380251	0.473269
ACT	0.526888	0.510061	0.430758	0.353003	0.309629	0.44717
ACTA	0.539636	0.476359	0.463065	0.46007	0.48433	0.485523
ACTAA	0.53448	0.451727	0.462632	0.463664	0.414594	0.540255
ACTAAA	0.540215	0.426299	0.485379	0.550535	0.521562	0.534353
ACTAAC	0.559657	0.467166	0.479642	0.450541	0.450309	0.510252
ACTAAG	0.513424	0.52174	0.448745	0.528754	0.554422	0.43797
ACTAAT	0.476333	0.44414	0.564252	0.485956	0.440554	0.546594
ACTAC	0.595236	0.640003	0.459381	0.400795	0.37695	0.442493
ACTACA	0.579457	0.554946	0.546529	0.444074	0.521273	0.400088
ACTACC	0.579034	0.583318	0.480827	0.465144	0.443638	0.479109
ACTACG	0.556982	0.57568	0.439117	0.443736	0.460448	0.441856
ACTACT	0.532858	0.517465	0.48424	0.438803	0.415929	0.520347
ACTAG	0.53946	0.478579	0.494662	0.426577	0.432915	0.463496
ACTAGA	0.483612	0.478744	0.477961	0.443547	0.402194	0.564658
ACTAGC	0.523352	0.518915	0.559255	0.546708	0.373809	0.486973
ACTAGG	0.519223	0.47841	0.483237	0.400479	0.485298	0.482346
ACTAGT	0.515826	0.480796	0.513632	0.529534	0.549533	0.463377
ACTAT	0.480462	0.44884	0.434279	0.511915	0.544702	0.544322
ACTATA	0.512982	0.484212	0.432214	0.555498	0.533498	0.516328
ACTATC	0.477567	0.459298	0.467221	0.438211	0.433653	0.523877
ACTATG	0.516745	0.489696	0.479806	0.462556	0.544154	0.522017
ACTC	0.601431	0.630495	0.473171	0.306946	0.317288	0.48071
ACTCA	0.463015	0.48981	0.471383	0.40587	0.399105	0.46011
ACTCAA	0.431377	0.469078	0.471238	0.452961	0.374445	0.460972
ACTCAC	0.56661	0.557955	0.419341	0.429619	0.445656	0.471703
ACTCAG	0.52609	0.544004	0.517134	0.428468	0.447267	0.466484
ACTCAT	0.441117	0.430028	0.485555	0.408551	0.433807	0.513968
ACTCC	0.586643	0.612003	0.476524	0.365935	0.332173	0.419155
ACTCCA	0.522646	0.533251	0.54549	0.442338	0.375136	0.471544
ACTCCC	0.572993	0.607557	0.484624	0.470798	0.480436	0.472353
ACTCCG	0.567185	0.538141	0.442623	0.454249	0.450853	0.472475
ACTCCT	0.514367	0.59132	0.465148	0.453039	0.389615	0.466836
ACTCG	0.607483	0.668938	0.549193	0.452684	0.371193	0.42911
ACTCGA	0.481302	0.51591	0.555269	0.453492	0.418697	0.517112
ACTCGC	0.608009	0.653673	0.449713	0.475201	0.471643	0.462809
ACTCGG	0.548836	0.575847	0.540087	0.408418	0.458709	0.459904
ACTCT	0.549306	0.553951	0.518167	0.394477	0.451628	0.527873
ACTCTA	0.535625	0.522539	0.544529	0.549777	0.541352	0.4798
ACTCTC	0.538103	0.587732	0.523269	0.398033	0.512305	0.516716
ACTCTG	0.556402	0.571389	0.456354	0.437031	0.352747	0.485527
ACTG	0.566154	0.601741	0.474359	0.330712	0.276374	0.476245
ACTGA	0.486872	0.472617	0.439539	0.371668	0.305511	0.467817
ACTGAA	0.461211	0.442679	0.530644	0.418656	0.433841	0.487662
ACTGAC	0.564592	0.56026	0.524017	0.435738	0.451057	0.476264
ACTGAG	0.536715	0.541249	0.444677	0.396571	0.421253	0.475967
ACTGAT	0.483197	0.455965	0.476979	0.432668	0.338091	0.469928
ACTGC	0.642859	0.671918	0.441258	0.399579	0.369148	0.440422
ACTGCA	0.582929	0.559303	0.528665	0.363357	0.419963	0.449419
ACTGCC	0.555135	0.576053	0.480953	0.452003	0.472706	0.479029
ACTGCG	0.602892	0.571083	0.513035	0.466155	0.481981	0.478425
ACTGCT	0.555336	0.597427	0.461137	0.437576	0.430333	0.468431
ACTGG	0.532069	0.626591	0.448864	0.401117	0.279557	0.420401
ACTGGA	0.475568	0.480111	0.426048	0.407964	0.401125	0.462669
ACTGGC	0.52947	0.56682	0.518678	0.402258	0.450841	0.477033
ACTGGG	0.517891	0.530949	0.483706	0.424976	0.408023	0.514996
ACTGTA	0.469603	0.475841	0.487424	0.531927	0.525073	0.510105
ACTGTC	0.533687	0.565119	0.553956	0.441904	0.421472	0.478509
ACTGTG	0.602851	0.555025	0.481866	0.455819	0.400902	0.456099
ACTTA	0.411228	0.322799	0.445831	0.437337	0.467655	0.482876
ACTTAA	0.398989	0.365256	0.375834	0.52824	0.403078	0.521645
ACTTAC	0.470991	0.45289	0.478698	0.383528	0.412944	0.469336
ACTTAG	0.515594	0.464154	0.457272	0.457876	0.447771	0.497211
ACTTAT	0.408663	0.391484	0.511363	0.455018	0.544414	0.535586
ACTTC	0.448277	0.481576	0.449856	0.433197	0.307467	0.441591
ACTTCA	0.443006	0.487128	0.462638	0.414744	0.426016	0.456803
ACTTCC	0.46578	0.474923	0.463286	0.360447	0.383795	0.456989
ACTTCG	0.478337	0.53363	0.390367	0.440181	0.328732	0.449293
ACTTCT	0.44905	0.462947	0.461772	0.447952	0.330854	0.479465
ACTTG	0.464135	0.466747	0.475935	0.371259	0.440739	0.472799
ACTTGA	0.470252	0.468066	0.453635	0.453517	0.430945	0.435903
ACTTGC	0.452826	0.473153	0.54259	0.397032	0.444705	0.458125
ACTTGG	0.541067	0.541612	0.403736	0.389875	0.330134	0.452775
ACTTTA	0.436422	0.415176	0.519807	0.545655	0.466919	0.548004
ACTTTC	0.408634	0.377782	0.421877	0.438878	0.394982	0.435942
ACTTTG	0.462607	0.437875	0.468309	0.583077	0.419081	0.470733
AG	0.644315	0.74949	0.409839	0.230239	0.22077	0.378216
AGA	0.451445	0.45266	0.462287	0.336196	0.300217	0.407729
AGAA	0.405322	0.345652	0.542089	0.370768	0.37977	0.456106
AGAAA	0.41492	0.314876	0.602442	0.437981	0.459975	0.52946
AGAAAA	0.426609	0.354998	0.570224	0.607436	0.602271	0.51142
AGAAAC	0.495211	0.483621	0.472153	0.434985	0.370085	0.462813
AGAAAG	0.456477	0.44765	0.518746	0.439002	0.45775	0.467368
AGAAAT	0.430196	0.365628	0.554427	0.494431	0.444466	0.518628
AGAAC	0.453096	0.483856	0.475694	0.351348	0.333275	0.458529
AGAACA	0.485324	0.471214	0.573406	0.429451	0.350194	0.460137
AGAACC	0.535587	0.548608	0.444691	0.409229	0.364454	0.476992
AGAACG	0.52632	0.534687	0.452656	0.424851	0.440924	0.449973
AGAACT	0.418436	0.465785	0.466083	0.421854	0.305494	0.456493
AGAAG	0.512006	0.518776	0.552691	0.357513	0.299628	0.475058
AGAAGA	0.467765	0.483152	0.471051	0.426252	0.383498	0.478079
AGAAGC	0.553445	0.589969	0.547653	0.423827	0.314961	0.493489
AGAAGG	0.550813	0.557587	0.511901	0.561547	0.374214	0.453131
AGAAT	0.407368	0.386753	0.512397	0.457482	0.481672	0.514705
AGAATA	0.476244	0.43972	0.47566	0.557457	0.637517	0.562477
AGAATC	0.450931	0.44431	0.515658	0.407281	0.358223	0.489799
AGAATG	0.450414	0.464177	0.529516	0.352505	0.356758	0.480643
AGAC	0.618836	0.661728	0.43055	0.237719	0.278589	0.446795
AGACA	0.458145	0.481783	0.546079	0.385944	0.444667	0.459984
AGACAA	0.475121	0.456967	0.562407	0.388224	0.362049	0.455031
AGACAC	0.538114	0.569849	0.540945	0.392284	0.47683	0.518294
AGACAG	0.54858	0.55173	0.53856	0.408785	0.512619	0.467338
AGACAT	0.453937	0.415987	0.519276	0.457176	0.390342	0.452295
AGACC	0.568663	0.675791	0.444256	0.375279	0.283744	0.451551
AGACCA	0.56731	0.586349	0.528612	0.380493	0.407335	0.462842
AGACCC	0.531878	0.579337	0.4603	0.467918	0.439691	0.519028
AGACCG	0.557963	0.586423	0.477534	0.463457	0.417078	0.47593
AGACCT	0.514579	0.532794	0.477242	0.491571	0.411703	0.509478
AGACG	0.64909	0.679972	0.512366	0.408498	0.325761	0.456943
AGACGA	0.580376	0.586798	0.549714	0.519136	0.379452	0.446157
AGACGC	0.606031	0.617096	0.472765	0.3956	0.481968	0.469868
AGACGG	0.571257	0.609523	0.545049	0.468426	0.447805	0.483086
AGACT	0.542649	0.513797	0.445953	0.315326	0.332279	0.453926
AGACTA	0.528907	0.477945	0.520711	0.439905	0.41142	0.516665
AGACTC	0.517162	0.557363	0.480171	0.378052	0.391217	0.474182
AGACTG	0.531164	0.558472	0.441687	0.407962	0.394985	0.456352
AGAG	0.610054	0.641097	0.425388	0.277203	0.364746	0.456393
AGAGA	0.554307	0.539395	0.53525	0.409125	0.540533	0.543682
AGAGAA	0.48632	0.470982	0.483486	0.431589	0.565683	0.53152
AGAGAC	0.539017	0.514549	0.486141	0.360674	0.457653	0.458772
AGAGAG	0.600859	0.592266	0.544292	0.554655	0.561898	0.470654
AGAGAT	0.47735	0.464942	0.531769	0.415384	0.361753	0.515977
AGAGC	0.607238	0.653658	0.409663	0.351076	0.309429	0.479175
AGAGCA	0.52048	0.5764	0.477902	0.334694	0.408444	0.460766
AGAGCC	0.574243	0.620574	0.467293	0.461205	0.353392	0.470565
AGAGCG	0.540752	0.585572	0.473424	0.437555	0.401749	0.46947
AGAGCT	0.54374	0.55219	0.472788	0.365061	0.449541	0.505701
AGAGG	0.64843	0.618742	0.422232	0.279241	0.38241	0.44311
AGAGGA	0.564022	0.557	0.533567	0.351561	0.33661	0.478667
AGAGGC	0.538261	0.589384	0.445653	0.399853	0.443422	0.470597
AGAGGG	0.604936	0.615126	0.519574	0.429036	0.395854	0.488142
AGAGTA	0.482815	0.465662	0.512545	0.446547	0.528976	0.539385
AGAGTC	0.533425	0.547297	0.459346	0.35534	0.359483	0.470735
AGAGTG	0.562425	0.589104	0.412355	0.532179	0.54537	0.529915
AGAT	0.377765	0.355892	0.470232	0.326887	0.2399	0.457116
AGATA	0.432995	0.384444	0.468844	0.35785	0.331453	0.462482
AGATAA	0.453583	0.456815	0.462324	0.415784	0.432843	0.49054
AGATAC	0.474598	0.456571	0.544092	0.430424	0.352891	0.484687
AGATAG	0.486695	0.448181	0.447875	0.432374	0.39687	0.449131
AGATAT	0.445157	0.385846	0.510796	0.38649	0.39183	0.483412
AGATC	0.481858	0.539888	0.462946	0.336299	0.305375	0.461496
AGATCA	0.472734	0.459972	0.452398	0.337229	0.351706	0.468925
AGATCC	0.526675	0.518926	0.450598	0.48315	0.369615	0.480104
AGATCG	0.563653	0.568004	0.461386	0.543202	0.495769	0.523467
AGATCT	0.48973	0.491444	0.523058	0.477153	0.433672	0.484188
AGATG	0.450789	0.447863	0.48037	0.395867	0.388624	0.452657
AGATGA	0.457062	0.455986	0.455402	0.560757	0.420747	0.467764
AGATGC	0.483004	0.473675	0.427165	0.447374	0.401662	0.466532
AGATGG	0.51273	0.534217	0.419336	0.34142	0.406833	0.471384
AGATTA	0.471781	0.423392	0.459814	0.480406	0.348328	0.527326
AGATTC	0.44393	0.451707	0.449696	0.415148	0.402533	0.467973
AGATTG	0.424796	0.458783	0.526436	0.421329	0.383969	0.475403
AGC	0.681417	0.806	0.443694	0.271454	0.189643	0.427462
AGCA	0.600649	0.679152	0.468017	0.330565	0.186123	0.415476
AGCAA	0.468511	0.484843	0.520908	0.371097	0.334041	0.435234
AGCAAA	0.446216	0.470652	0.545567	0.350804	0.399034	0.479361
AGCAAC	0.561136	0.570811	0.447427	0.482765	0.284975	0.455018
AGCAAG	0.479675	0.519782	0.568961	0.448087	0.434902	0.463517
AGCAAT	0.477487	0.462042	0.431001	0.431729	0.369948	0.477784
AGCAC	0.623233	0.739005	0.455266	0.332095	0.445352	0.423978
AGCACA	0.603064	0.578435	0.473172	0.459629	0.437841	0.44713
AGCACC	0.583675	0.662468	0.523633	0.405053	0.453796	0.472296
AGCACG	0.57798	0.674738	0.476956	0.377908	0.436989	0.48494
AGCACT	0.555518	0.594255	0.447361	0.46727	0.400925	0.420385
AGCAG	0.637861	0.726706	0.410215	0.361954	0.248568	0.441002
AGCAGA	0.56768	0.554719	0.449972	0.466855	0.363482	0.444164
AGCAGC	0.591283	0.70383	0.448782	0.343342	0.308814	0.474856
AGCAGG	0.566295	0.647903	0.376552	0.338928	0.408218	0.445722
AGCAT	0.453821	0.478213	0.527066	0.401041	0.394387	0.525788
AGCATA	0.46109	0.483026	0.46963	0.536249	0.369016	0.488936
AGCATC	0.47577	0.530575	0.546952	0.417799	0.296581	0.554386
AGCATG	0.491317	0.5202	0.533211	0.370227	0.407635	0.473715
AGCC	0.659957	0.757387	0.411056	0.283217	0.230034	0.458792
AGCCA	0.553012	0.60933	0.528988	0.276648	0.335601	0.472529
AGCCAA	0.536496	0.582246	0.54013	0.351104	0.342925	0.509521
AGCCAC	0.572683	0.545145	0.519535	0.424185	0.435733	0.441421
AGCCAG	0.534389	0.585344	0.458999	0.42444	0.414468	0.449364
AGCCAT	0.487434	0.518537	0.437707	0.380226	0.360023	0.475826
AGCCC	0.633086	0.697073	0.535935	0.308078	0.295813	0.473344
AGCCCA	0.591505	0.600533	0.520485	0.417172	0.427766	0.522009
AGCCCC	0.549229	0.596984	0.480976	0.475818	0.474439	0.492939
AGCCCG	0.583469	0.580648	0.512552	0.457109	0.456678	0.458721
AGCCCT	0.540888	0.553149	0.484466	0.41465	0.393535	0.469705
AGCCG	0.629826	0.632481	0.402454	0.355939	0.385561	0.488505
AGCCGA	0.548174	0.565458	0.448344	0.414859	0.361282	0.479624
AGCCGC	0.565204	0.580201	0.416968	0.441412	0.478855	0.483625
AGCCGG	0.561923	0.541174	0.517143	0.489113	0.474157	0.510002
AGCCT	0.59212	0.657921	0.489066	0.30269	0.318554	0.470845
AGCCTA	0.510662	0.519394	0.443217	0.541162	0.458656	0.528389
AGCCTC	0.581828	0.656674	0.453717	0.419403	0.380847	0.478649
AGCCTG	0.583114	0.58491	0.526391	0.449084	0.405435	0.527839
AGCG	0.736588	0.833094	0.443396	0.335791	0.307711	0.480287
AGCGA	0.721803	0.727069	0.45569	0.389902	0.456786	0.473574
AGCGAA	0.621557	0.590423	0.483368	0.422917	0.5326	0.45344
AGCGAC	0.626046	0.640839	0.470125	0.435578	0.460169	0.484111
AGCGAG	0.681032	0.662932	0.474577	0.456974	0.471003	0.455628
AGCGAT	0.57978	0.545098	0.538796	0.438998	0.438777	0.468189
AGCGC	0.600194	0.692089	0.540499	0.396237	0.36008	0.537517
AGCGCA	0.591189	0.605325	0.477571	0.418502	0.453248	0.537842
AGCGCC	0.533239	0.582765	0.5234	0.462164	0.422078	0.509033
AGCGCG	0.607257	0.623365	0.537845	0.507784	0.479146	0.486536
AGCGCT	0.532322	0.55702	0.51245	0.424907	0.435725	0.534627
AGCGG	0.628276	0.736742	0.399615	0.373075	0.39897	0.455867
AGCGGA	0.521797	0.569382	0.436795	0.557909	0.490315	0.465393
AGCGGC	0.583251	0.679762	0.453423	0.416689	0.409519	0.457974
AGCGGG	0.59944	0.639473	0.485923	0.476263	0.460771	0.472466
AGCGTA	0.562332	0.57442	0.519183	0.380695	0.399782	0.507485
AGCGTC	0.596648	0.627468	0.472246	0.430664	0.494631	0.485638
AGCGTG	0.589718	0.625461	0.470755	0.444617	0.465514	0.46388
AGCT	0.526845	0.566994	0.466847	0.442096	0.263184	0.488259
AGCTA	0.491733	0.466971	0.48004	0.416278	0.348298	0.521054
AGCTAA	0.470454	0.442571	0.46942	0.482016	0.462815	0.474626
AGCTAC	0.536848	0.543656	0.45017	0.44893	0.335112	0.509955
AGCTAG	0.525853	0.508001	0.531036	0.523457	0.475438	0.517372
AGCTAT	0.461919	0.425113	0.535103	0.47788	0.470237	0.526838
AGCTC	0.602367	0.638079	0.401764	0.33838	0.377918	0.506302
AGCTCA	0.53277	0.547135	0.461908	0.436065	0.399305	0.517698
AGCTCC	0.558071	0.579371	0.453858	0.416104	0.408657	0.476485
AGCTCG	0.566986	0.610033	0.513916	0.395926	0.472282	0.544737
AGCTG	0.531383	0.579796	0.441424	0.358036	0.228666	0.468803
AGCTGA	0.435503	0.484712	0.445477	0.433093	0.222563	0.448947
AGCTGC	0.596843	0.666642	0.467011	0.38327	0.3483	0.448212
AGCTGG	0.545311	0.570935	0.466077	0.411549	0.397766	0.44547
AGCTTA	0.465894	0.480916	0.473428	0.520005	0.426951	0.512169
AGCTTC	0.459411	0.549117	0.447794	0.442884	0.286054	0.484453
AGCTTG	0.453923	0.534594	0.529453	0.392504	0.394404	0.471851
AGG	0.664429	0.789001	0.435885	0.300566	0.275322	0.430687
AGGA	0.545662	0.632424	0.451213	0.395931	0.330251	0.420154
AGGAA	0.439539	0.483468	0.4396	0.409295	0.410898	0.469518
AGGAAA	0.427471	0.466967	0.534088	0.549332	0.51592	0.469253
AGGAAC	0.486596	0.532533	0.459994	0.350052	0.331738	0.472131
AGGAAG	0.454763	0.556066	0.439293	0.433877	0.372061	0.44618
AGGAAT	0.453558	0.448484	0.517683	0.579508	0.419299	0.432515
AGGAC	0.60268	0.672218	0.450402	0.326046	0.291057	0.455833
AGGACA	0.549872	0.55358	0.480728	0.405442	0.391099	0.492885
AGGACC	0.536079	0.577642	0.436702	0.483803	0.440311	0.469348
AGGACG	0.607268	0.631109	0.463911	0.439003	0.438408	0.506085
AGGACT	0.526947	0.530939	0.477044	0.444442	0.320058	0.481294
AGGAG	0.631111	0.722199	0.448971	0.411015	0.300602	0.462235
AGGAGA	0.563695	0.640007	0.454748	0.400525	0.427816	0.44454
AGGAGC	0.610514	0.646912	0.454327	0.423038	0.337957	0.479144
AGGAGG	0.61986	0.647224	0.466011	0.441268	0.380228	0.455639
AGGAT	0.445255	0.450209	0.534042	0.403839	0.425324	0.483454
AGGATA	0.450036	0.470122	0.551798	0.396224	0.36615	0.481541
AGGATC	0.487453	0.514782	0.53675	0.451466	0.449826	0.521801
AGGATG	0.525631	0.563926	0.564005	0.44642	0.539872	0.446101
AGGC	0.636735	0.730581	0.473925	0.31802	0.322302	0.442498
AGGCA	0.477427	0.601975	0.520181	0.372621	0.427151	0.422787
AGGCAA	0.4723	0.519139	0.536398	0.426238	0.533317	0.47828
AGGCAC	0.529009	0.568173	0.518879	0.46862	0.404909	0.453274
AGGCAG	0.570986	0.615612	0.531995	0.488157	0.440656	0.468572
AGGCAT	0.439179	0.481065	0.455333	0.406773	0.422729	0.439221
AGGCC	0.58546	0.69781	0.440883	0.430845	0.404593	0.529468
AGGCCA	0.536449	0.598882	0.464037	0.425928	0.373862	0.481817
AGGCCC	0.539233	0.538086	0.467763	0.463977	0.520529	0.495692
AGGCCG	0.573038	0.600251	0.474157	0.512048	0.470989	0.51187
AGGCCT	0.535321	0.567122	0.527656	0.511373	0.480823	0.521989
AGGCG	0.602525	0.678271	0.510468	0.440609	0.39071	0.455577
AGGCGA	0.552679	0.597135	0.507335	0.52012	0.461375	0.463985
AGGCGC	0.548137	0.556303	0.515591	0.473924	0.494414	0.510789
AGGCGG	0.579827	0.577286	0.464596	0.470365	0.435942	0.485823
AGGCTA	0.518215	0.470701	0.466471	0.444744	0.463202	0.535503
AGGCTC	0.594506	0.628119	0.469509	0.4377	0.424833	0.51008
AGGCTG	0.579097	0.589581	0.4731	0.411205	0.369138	0.481635
AGGG	0.709463	0.773496	0.432322	0.320537	0.421525	0.411105
AGGGA	0.642845	0.640949	0.44533	0.399103	0.443501	0.456378
AGGGAA	0.557349	0.572158	0.447664	0.427886	0.540234	0.523244
AGGGAC	0.58695	0.618158	0.512372	0.412602	0.517237	0.463669
AGGGAG	0.612106	0.598609	0.482635	0.453908	0.531783	0.488277
AGGGAT	0.509936	0.519285	0.449925	0.435156	0.410591	0.464258
AGGGC	0.625512	0.694391	0.463198	0.359015	0.408931	0.473065
AGGGCA	0.576921	0.62174	0.462228	0.4535	0.464637	0.444862
AGGGCC	0.548183	0.587813	0.47405	0.437378	0.471193	0.520112
AGGGCG	0.589146	0.615283	0.474175	0.460623	0.454332	0.483234
AGGGG	0.651496	0.711922	0.521995	0.39027	0.398362	0.439977
AGGGGA	0.54401	0.578962	0.546266	0.437106	0.530468	0.469591
AGGGGC	0.559488	0.559573	0.516692	0.483098	0.462397	0.516027
AGGGGG	0.599613	0.582915	0.531249	0.475692	0.548119	0.44627
AGGGTA	0.564458	0.600354	0.518587	0.39405	0.408629	0.523166
AGGGTC	0.552626	0.587867	0.440387	0.40076	0.473042	0.510665
AGGGTG	0.590946	0.644683	0.467176	0.428593	0.419047	0.481342
AGGTA	0.461077	0.48816	0.446134	0.573219	0.423177	0.516857
AGGTAA	0.473617	0.471112	0.566793	0.518067	0.529524	0.480733
AGGTAC	0.489059	0.486467	0.464856	0.443561	0.437066	0.491426
AGGTAG	0.516139	0.554234	0.463473	0.517362	0.481048	0.509467
AGGTAT	0.438608	0.421964	0.44886	0.521323	0.403497	0.517188
AGGTC	0.59001	0.632311	0.476107	0.392565	0.36254	0.437376
AGGTCA	0.554039	0.525701	0.472568	0.477295	0.467892	0.461712
AGGTCC	0.559389	0.575554	0.534185	0.446731	0.472046	0.465917
AGGTCG	0.580405	0.590512	0.521147	0.474715	0.438539	0.516009
AGGTG	0.624135	0.665793	0.456669	0.425137	0.429978	0.481888
AGGTGA	0.540329	0.546178	0.453804	0.454983	0.477486	0.487342
AGGTGC	0.544559	0.601416	0.534391	0.429682	0.440398	0.483362
AGGTGG	0.575571	0.616139	0.450724	0.466878	0.469363	0.45517
AGGTTA	0.466906	0.472126	0.52991	0.530815	0.541289	0.527621
AGGTTC	0.485077	0.526378	0.531227	0.40024	0.359204	0.478512
AGGTTG	0.530413	0.553347	0.451614	0.366062	0.381078	0.465159
AGTA	0.440679	0.384201	0.537514	0.48067	0.456202	0.483333
AGTAA	0.427472	0.381993	0.464918	0.533482	0.477803	0.48842
AGTAAA	0.476111	0.396931	0.546246	0.5384	0.516914	0.532208
AGTAAC	0.491414	0.460193	0.455187	0.441565	0.371115	0.454105
AGTAAG	0.480933	0.477015	0.395672	0.429078	0.518188	0.44119
AGTAAT	0.452778	0.379453	0.442713	0.449658	0.434414	0.470352
AGTAC	0.543544	0.53029	0.526727	0.474853	0.432416	0.482789
AGTACA	0.482138	0.470024	0.552758	0.57284	0.42656	0.555473
AGTACC	0.490713	0.522388	0.442245	0.446737	0.387322	0.465301
AGTACG	0.538948	0.544234	0.537351	0.543816	0.458377	0.492534
AGTACT	0.539643	0.515479	0.511129	0.454077	0.440705	0.524396
AGTAG	0.572726	0.585812	0.532317	0.429952	0.443944	0.434133
AGTAGA	0.542009	0.531501	0.537375	0.551882	0.533185	0.462993
AGTAGC	0.534343	0.586765	0.480684	0.426644	0.388381	0.452424
AGTAGG	0.519884	0.531715	0.475262	0.456203	0.486783	0.474033
AGTAT	0.39161	0.346512	0.532447	0.460971	0.449886	0.535708
AGTATA	0.487465	0.390125	0.466656	0.579004	0.530998	0.533358
AGTATC	0.448233	0.451215	0.522873	0.374693	0.411278	0.495171
AGTATG	0.459789	0.45127	0.547609	0.448213	0.433136	0.512056
AGTC	0.582025	0.604424	0.442828	0.326241	0.315767	0.450798
AGTCA	0.487768	0.516911	0.432811	0.367076	0.325623	0.451646
AGTCAA	0.452323	0.482659	0.456982	0.420835	0.418459	0.456081
AGTCAC	0.569861	0.567441	0.463378	0.459896	0.456479	0.477111
AGTCAG	0.530445	0.466687	0.467969	0.459931	0.413582	0.484353
AGTCAT	0.481599	0.480763	0.416398	0.319512	0.387204	0.54042
AGTCC	0.534539	0.559581	0.441895	0.441658	0.318705	0.4235
AGTCCA	0.469775	0.485103	0.485237	0.524382	0.474721	0.482606
AGTCCC	0.547717	0.56665	0.477834	0.465754	0.477154	0.490273
AGTCCG	0.533051	0.530943	0.44206	0.466128	0.445018	0.493247
AGTCG	0.603233	0.642347	0.545026	0.34211	0.397867	0.480886
AGTCGA	0.544127	0.554636	0.550947	0.52601	0.424595	0.441893
AGTCGC	0.583431	0.622253	0.455806	0.404156	0.494301	0.480545
AGTCGG	0.527172	0.553925	0.541298	0.373557	0.474639	0.509999
AGTCTA	0.525865	0.482956	0.529692	0.438416	0.425169	0.438824
AGTCTC	0.555088	0.556136	0.488989	0.374201	0.460555	0.446129
AGTCTG	0.547748	0.523174	0.472538	0.456689	0.453145	0.508193
AGTG	0.691729	0.698958	0.435467	0.414465	0.457816	0.426836
AGTGA	0.561353	0.535939	0.545078	0.471655	0.524458	0.479276
AGTGAA	0.522348	0.460394	0.510111	0.469021	0.527771	0.482078
AGTGAC	0.588274	0.552828	0.490533	0.462181	0.460945	0.508099
AGTGAG	0.587647	0.612051	0.529656	0.448491	0.531517	0.459482
AGTGAT	0.478537	0.460789	0.433256	0.458718	0.391205	0.449444
AGTGC	0.611508	0.635199	0.443707	0.446147	0.469756	0.437204
AGTGCA	0.571449	0.573544	0.512381	0.455647	0.542421	0.478587
AGTGCC	0.541073	0.577186	0.514786	0.42859	0.474137	0.483564
AGTGCG	0.586711	0.601954	0.463312	0.529704	0.479621	0.452691
AGTGG	0.621732	0.691079	0.429668	0.379453	0.399147	0.446523
AGTGGA	0.541358	0.542458	0.487322	0.41672	0.401131	0.446486
AGTGGC	0.53682	0.608875	0.43155	0.452746	0.443906	0.509385
AGTGGG	0.603993	0.610481	0.478248	0.437165	0.447803	0.483659
AGTGTA	0.539038	0.52583	0.507976	0.54232	0.525367	0.455531
AGTGTC	0.474822	0.53424	0.531266	0.417716	0.450609	0.467732
AGTGTG	0.625927	0.656433	0.476917	0.557456	0.444646	0.43808
AGTTA	0.449076	0.378498	0.42976	0.458962	0.386425	0.468686
AGTTAA	0.414684	0.387315	0.415832	0.527422	0.554991	0.453507
AGTTAC	0.470863	0.483768	0.53244	0.411656	0.358336	0.446193
AGTTAG	0.51961	0.444443	0.476888	0.435337	0.446274	0.51662
AGTTAT	0.420569	0.415109	0.427966	0.546105	0.40999	0.50909
AGTTC	0.432305	0.482031	0.382089	0.355849	0.246669	0.476196
AGTTCA	0.452007	0.474477	0.399322	0.414095	0.370897	0.471424
AGTTCC	0.474315	0.521543	0.470135	0.401476	0.364256	0.457835
AGTTCG	0.561899	0.531691	0.551624	0.448602	0.37271	0.451735
AGTTG	0.459654	0.542905	0.425912	0.34409	0.342496	0.474384
AGTTGA	0.444827	0.492012	0.400573	0.407011	0.388735	0.452259
AGTTGC	0.476475	0.484226	0.466419	0.402454	0.393294	0.441952
AGTTGG	0.522094	0.567095	0.44255	0.399168	0.434556	0.531303
AGTTTA	0.456583	0.434468	0.455096	0.513061	0.467727	0.520964
AGTTTC	0.412816	0.436045	0.435154	0.40094	0.339477	0.532997
AGTTTG	0.438898	0.480118	0.445357	0.458075	0.310634	0.430082
AT	0.295181	0.173265	0.545677	0.615554	0.66586	0.623421
ATA	0.350794	0.23261	0.546476	0.650122	0.721098	0.600094
ATAA	0.377622	0.267093	0.528532	0.708138	0.702216	0.614039
ATAAA	0.379374	0.274321	0.553438	0.736139	0.739701	0.6479
ATAAAA	0.413622	0.368833	0.564287	0.724168	0.741044	0.612986
ATAAAC	0.408902	0.41608	0.538698	0.543161	0.515421	0.545232
ATAAAG	0.414783	0.387462	0.529324	0.52574	0.45768	0.445471
ATAAAT	0.432269	0.365954	0.557928	0.639905	0.720725	0.577961
ATAAC	0.455278	0.375046	0.450583	0.469766	0.464057	0.52026
ATAACA	0.441585	0.413176	0.413402	0.433779	0.458189	0.511293
ATAACC	0.481769	0.445482	0.469208	0.567679	0.432169	0.44857
ATAACG	0.526368	0.480381	0.482039	0.413931	0.402156	0.476322
ATAAG	0.406143	0.355574	0.43922	0.380017	0.439242	0.523668
ATAAGA	0.471513	0.404569	0.43777	0.54918	0.44379	0.523421
ATAAGC	0.48119	0.457003	0.444771	0.42981	0.431014	0.443947
ATAAGG	0.484097	0.459337	0.543887	0.408437	0.418598	0.457774
ATAAT	0.364603	0.309151	0.478202	0.540244	0.559748	0.586604
ATAATA	0.459571	0.379464	0.47213	0.586103	0.624087	0.58171
ATAATC	0.426255	0.406465	0.470002	0.415841	0.436342	0.528489
ATAATG	0.481183	0.414087	0.422089	0.409477	0.404577	0.481874
ATAC	0.390252	0.338555	0.531649	0.458963	0.479353	0.517563
ATACA	0.409652	0.354917	0.560918	0.590232	0.573426	0.526696
ATACAA	0.416024	0.384568	0.485007	0.533661	0.56234	0.521402
ATACAC	0.506708	0.482846	0.537179	0.440289	0.519663	0.468076
ATACAG	0.465113	0.456438	0.564933	0.387591	0.457725	0.51463
ATACAT	0.414579	0.379125	0.524171	0.52268	0.526646	0.518865
ATACC	0.467756	0.48631	0.416551	0.44144	0.46003	0.540625
ATACCA	0.438792	0.463983	0.485601	0.461115	0.388779	0.518728
ATACCC	0.514447	0.516504	0.516037	0.397057	0.461609	0.553766
ATACCG	0.543938	0.552594	0.476933	0.431405	0.407687	0.484275
ATACG	0.49049	0.468576	0.484934	0.438472	0.361452	0.484979
ATACGA	0.464758	0.471322	0.542933	0.433959	0.406373	0.534507
ATACGC	0.547079	0.544164	0.54599	0.442193	0.434737	0.467475
ATACGG	0.51228	0.515683	0.437379	0.43272	0.435119	0.472682
ATACTA	0.471423	0.429445	0.520184	0.531237	0.529828	0.530012
ATACTC	0.462667	0.438706	0.466155	0.398841	0.465754	0.51934
ATACTG	0.493592	0.448383	0.534029	0.41095	0.396881	0.46859
ATAG	0.45115	0.372731	0.467817	0.548409	0.548009	0.531394
ATAGA	0.450326	0.391371	0.521968	0.566371	0.438173	0.526775
ATAGAA	0.457758	0.432125	0.547126	0.578596	0.519084	0.515047
ATAGAC	0.466771	0.434154	0.524018	0.559791	0.428419	0.468487
ATAGAG	0.476948	0.467779	0.477115	0.463933	0.523816	0.521381
ATAGAT	0.464969	0.424385	0.535895	0.504105	0.440041	0.469555
ATAGC	0.478442	0.467212	0.443326	0.484325	0.431189	0.475523
ATAGCA	0.444927	0.47687	0.554942	0.415005	0.457244	0.515869
ATAGCC	0.471709	0.482637	0.466565	0.484521	0.44685	0.456975
ATAGCG	0.581185	0.56721	0.489332	0.444445	0.442142	0.481521
ATAGG	0.48884	0.483077	0.451926	0.449735	0.435234	0.538792
ATAGGA	0.466609	0.477224	0.472072	0.406646	0.514536	0.542253
ATAGGC	0.490815	0.477513	0.496321	0.465384	0.48344	0.478344
ATAGGG	0.520935	0.5194	0.467387	0.540563	0.530283	0.46529
ATAGTA	0.447022	0.433274	0.551658	0.533856	0.540332	0.52308
ATAGTC	0.482997	0.447865	0.471469	0.480596	0.514453	0.540113
ATAGTG	0.614097	0.552117	0.521035	0.480536	0.527651	0.467902
ATAT	0.346694	0.286189	0.563442	0.668531	0.610371	0.526229
ATATA	0.467622	0.371824	0.566941	0.607577	0.643479	0.54573
ATATAA	0.465493	0.41062	0.517517	0.581452	0.544081	0.560265
ATATAC	0.441967	0.415759	0.43872	0.564009	0.525962	0.515813
ATATAG	0.488684	0.432155	0.520749	0.522005	0.527608	0.480572
ATATAT	0.462934	0.388473	0.521475	0.625249	0.621486	0.534691
ATATC	0.378269	0.346521	0.543671	0.422004	0.404486	0.44471
ATATCA	0.406773	0.385738	0.577135	0.4312	0.426833	0.462739
ATATCC	0.444145	0.391401	0.519822	0.355758	0.40634	0.458712
ATATCG	0.441304	0.423618	0.466934	0.410761	0.376668	0.448078
ATATG	0.392122	0.339733	0.462318	0.526126	0.446265	0.539775
ATATGA	0.436086	0.413747	0.480421	0.534271	0.57787	0.516916
ATATGC	0.43579	0.455335	0.471143	0.552321	0.462151	0.542793
ATATGG	0.39673	0.439616	0.440552	0.41155	0.401918	0.463279
ATATTA	0.455521	0.324665	0.540503	0.589141	0.567918	0.617985
ATATTC	0.398051	0.386972	0.422578	0.551353	0.547065	0.540063
ATATTG	0.432931	0.362691	0.426832	0.542784	0.446311	0.47279
ATC	0.345512	0.33846	0.464217	0.266102	0.190412	0.428079
ATCA	0.327802	0.33247	0.51097	0.35204	0.233517	0.440123
ATCAA	0.326345	0.351629	0.515862	0.394195	0.368857	0.471543
ATCAAA	0.40811	0.386813	0.548733	0.452808	0.430643	0.481024
ATCAAC	0.414091	0.477208	0.448831	0.403466	0.283513	0.464845
ATCAAG	0.445479	0.481939	0.461203	0.431846	0.320104	0.46076
ATCAAT	0.355059	0.354357	0.556361	0.454007	0.455421	0.531204
ATCAC	0.524717	0.528256	0.487991	0.329594	0.358028	0.439847
ATCACA	0.529779	0.485033	0.446916	0.420785	0.403095	0.519265
ATCACC	0.539737	0.560298	0.447771	0.392859	0.400365	0.436668
ATCACG	0.539813	0.549702	0.481381	0.41943	0.450814	0.454889
ATCAG	0.421681	0.459707	0.532301	0.385367	0.346236	0.468759
ATCAGA	0.454351	0.432804	0.567065	0.377106	0.331293	0.532078
ATCAGC	0.476671	0.54231	0.452585	0.392183	0.286111	0.449481
ATCAGG	0.456341	0.485614	0.519459	0.429889	0.400934	0.510368
ATCAT	0.390171	0.347147	0.570785	0.442627	0.390245	0.461171
ATCATA	0.394039	0.414097	0.556669	0.538197	0.514269	0.522572
ATCATC	0.46742	0.482826	0.523011	0.408385	0.322197	0.445945
ATCATG	0.479129	0.473097	0.537116	0.375293	0.37723	0.469904
ATCC	0.422415	0.441404	0.486236	0.383928	0.317821	0.432527
ATCCA	0.408606	0.45669	0.533294	0.414719	0.299028	0.470347
ATCCAA	0.430682	0.433872	0.52009	0.407036	0.426124	0.436086
ATCCAC	0.528619	0.54992	0.456478	0.438256	0.458845	0.470166
ATCCAG	0.471077	0.448267	0.450367	0.374397	0.333592	0.47686
ATCCAT	0.454931	0.439826	0.518501	0.420716	0.409675	0.478854
ATCCC	0.577152	0.581349	0.441929	0.451377	0.410454	0.482456
ATCCCA	0.472311	0.516256	0.452642	0.471628	0.417186	0.517232
ATCCCC	0.563028	0.604527	0.516287	0.443368	0.520138	0.456435
ATCCCG	0.529266	0.560742	0.470565	0.446208	0.433269	0.482102
ATCCG	0.484533	0.524407	0.523538	0.35951	0.389729	0.442467
ATCCGA	0.452433	0.46466	0.576986	0.451843	0.368427	0.433606
ATCCGC	0.559218	0.526925	0.463863	0.452023	0.514394	0.472132
ATCCGG	0.480871	0.490055	0.441913	0.485899	0.459668	0.524398
ATCCTA	0.44995	0.447225	0.524072	0.477195	0.535895	0.506576
ATCCTC	0.563917	0.531613	0.53183	0.370037	0.385906	0.53093
ATCCTG	0.445151	0.458605	0.440344	0.533069	0.370891	0.519504
ATCG	0.527568	0.591123	0.543462	0.362703	0.344344	0.430652
ATCGA	0.474776	0.543265	0.5381	0.396654	0.411842	0.471772
ATCGAA	0.472323	0.449884	0.544888	0.454456	0.416734	0.451645
ATCGAC	0.539484	0.591171	0.439922	0.451197	0.509704	0.480053
ATCGAG	0.495899	0.525325	0.554466	0.402275	0.44739	0.464645
ATCGAT	0.484964	0.476899	0.489363	0.449111	0.450318	0.466328
ATCGC	0.578721	0.614865	0.542307	0.377062	0.439105	0.462499
ATCGCA	0.522289	0.535776	0.469179	0.417835	0.523396	0.47559
ATCGCC	0.522318	0.59683	0.511987	0.529394	0.440713	0.524807
ATCGCG	0.518764	0.548041	0.520964	0.478793	0.466401	0.491182
ATCGG	0.59954	0.574235	0.453313	0.312331	0.340527	0.439369
ATCGGA	0.485836	0.438954	0.467709	0.429816	0.38687	0.459249
ATCGGC	0.537625	0.566035	0.545784	0.425909	0.426381	0.460648
ATCGGG	0.526669	0.523363	0.439189	0.468531	0.465383	0.495762
ATCGTA	0.45164	0.473272	0.437722	0.457892	0.522413	0.473157
ATCGTC	0.548909	0.546478	0.560517	0.426427	0.380646	0.474602
ATCGTG	0.479845	0.474555	0.467332	0.423431	0.420537	0.47215
ATCTA	0.461623	0.42865	0.469074	0.444409	0.324991	0.468566
ATCTAA	0.44751	0.406134	0.421273	0.366487	0.434265	0.458304
ATCTAC	0.472655	0.478884	0.518865	0.429881	0.419811	0.518093
ATCTAG	0.510633	0.459618	0.520331	0.45225	0.432689	0.454538
ATCTC	0.54224	0.527809	0.516959	0.351588	0.372019	0.460328
ATCTCA	0.523345	0.46788	0.532507	0.397673	0.368299	0.516594
ATCTCC	0.51501	0.556313	0.459585	0.393303	0.473244	0.470094
ATCTCG	0.571755	0.580934	0.534284	0.527495	0.42548	0.451405
ATCTG	0.43664	0.440548	0.491415	0.404876	0.337101	0.434993
ATCTGA	0.458228	0.450273	0.540208	0.392625	0.323524	0.485763
ATCTGC	0.513691	0.519811	0.47222	0.45007	0.458915	0.475292
ATCTGG	0.47375	0.519299	0.471366	0.466729	0.423785	0.470538
ATCTTA	0.485611	0.479388	0.430754	0.50879	0.531143	0.551446
ATCTTC	0.413173	0.443902	0.445295	0.403815	0.284037	0.459193
ATCTTG	0.444329	0.442923	0.455301	0.397763	0.331982	0.473922
ATG	0.326822	0.326274	0.522187	0.357573	0.302755	0.464113
ATGA	0.34391	0.340991	0.545598	0.395513	0.361926	0.477826
ATGAA	0.370993	0.329805	0.519815	0.637541	0.545159	0.517125
ATGAAA	0.41669	0.342502	0.519392	0.520881	0.53465	0.51056
ATGAAC	0.468918	0.442733	0.390299	0.564626	0.417635	0.538682
ATGAAG	0.407868	0.455053	0.457928	0.41201	0.364671	0.475464
ATGAAT	0.423862	0.391992	0.54602	0.567504	0.596859	0.527341
ATGAC	0.52441	0.572124	0.448672	0.353642	0.325223	0.462262
ATGACA	0.448886	0.475456	0.544929	0.393456	0.403552	0.468044
ATGACC	0.485534	0.525312	0.516749	0.454184	0.420117	0.532839
ATGACG	0.603952	0.612466	0.45869	0.438708	0.466434	0.478057
ATGAG	0.472243	0.477569	0.464578	0.361478	0.33664	0.471271
ATGAGA	0.467398	0.467232	0.465723	0.435284	0.438292	0.521026
ATGAGC	0.518042	0.527366	0.466319	0.405486	0.408018	0.452977
ATGAGG	0.47874	0.53095	0.482917	0.411812	0.332082	0.466675
ATGATA	0.369525	0.398749	0.472705	0.431678	0.432923	0.540529
ATGATC	0.511481	0.481906	0.612093	0.472257	0.394854	0.525852
ATGATG	0.44032	0.454863	0.452955	0.382367	0.421055	0.458715
ATGC	0.435162	0.518696	0.538037	0.313851	0.308606	0.433854
ATGCA	0.442947	0.482606	0.568671	0.381268	0.368177	0.47785
ATGCAA	0.40788	0.419783	0.515906	0.372628	0.441825	0.521411
ATGCAC	0.540206	0.552205	0.494506	0.431677	0.436038	0.432379
ATGCAG	0.552445	0.561032	0.510166	0.460433	0.395395	0.534515
ATGCAT	0.48468	0.444907	0.532644	0.384518	0.403108	0.454427
ATGCC	0.53287	0.550515	0.468548	0.413643	0.355723	0.390477
ATGCCA	0.480966	0.491746	0.516472	0.442159	0.374548	0.462392
ATGCCC	0.532109	0.564188	0.536427	0.479419	0.48758	0.460636
ATGCCG	0.565544	0.549039	0.455315	0.461582	0.444652	0.469809
ATGCG	0.585191	0.612483	0.357115	0.403315	0.422241	0.480394
ATGCGA	0.548313	0.535943	0.412298	0.4155	0.51912	0.522907
ATGCGC	0.537078	0.547292	0.469822	0.43824	0.417723	0.480487
ATGCGG	0.530777	0.527626	0.474034	0.540868	0.477737	0.479893
ATGCTA	0.44091	0.433638	0.527294	0.454759	0.400029	0.518419
ATGCTC	0.486266	0.546517	0.435417	0.461726	0.38373	0.520255
ATGCTG	0.55377	0.568893	0.468959	0.392492	0.346241	0.476559
ATGG	0.466804	0.5157	0.464776	0.342697	0.352375	0.455099
ATGGA	0.413625	0.435032	0.586286	0.398448	0.340271	0.458943
ATGGAA	0.399059	0.415653	0.555233	0.376399	0.459616	0.456061
ATGGAC	0.471814	0.525608	0.524547	0.476783	0.418746	0.483572
ATGGAG	0.519369	0.544956	0.52392	0.378882	0.388868	0.447828
ATGGC	0.544364	0.604646	0.471761	0.381432	0.364501	0.502742
ATGGCA	0.518339	0.5696	0.440835	0.457811	0.471335	0.54184
ATGGCC	0.5179	0.585316	0.477345	0.421771	0.436883	0.494957
ATGGCG	0.532227	0.572894	0.520145	0.415142	0.471102	0.531351
ATGGG	0.526673	0.566741	0.445522	0.391869	0.389634	0.435918
ATGGGA	0.493627	0.485293	0.407823	0.437339	0.433463	0.519861
ATGGGC	0.509998	0.55543	0.461163	0.416341	0.442114	0.529826
ATGGGG	0.554005	0.539696	0.467618	0.482368	0.440226	0.462518
ATGGTA	0.462643	0.475402	0.506066	0.425057	0.34418	0.519475
ATGGTC	0.509304	0.550212	0.488014	0.435688	0.423615	0.470456
ATGGTG	0.57051	0.584942	0.521221	0.39223	0.413346	0.475693
ATGTA	0.405375	0.378324	0.528442	0.548424	0.563917	0.512676
ATGTAA	0.444238	0.437142	0.513264	0.551999	0.549559	0.523044
ATGTAC	0.455833	0.462862	0.473309	0.44927	0.393727	0.461157
ATGTAG	0.475117	0.489337	0.554938	0.556815	0.518025	0.460842
ATGTC	0.455924	0.486988	0.475378	0.364169	0.411038	0.448575
ATGTCA	0.46559	0.485972	0.537495	0.540564	0.521683	0.47003
ATGTCC	0.457332	0.481615	0.455835	0.336253	0.396937	0.514655
ATGTCG	0.554406	0.5675	0.452224	0.405409	0.375903	0.524992
ATGTG	0.543298	0.523286	0.532006	0.443757	0.414468	0.457513
ATGTGA	0.505049	0.48908	0.458159	0.420712	0.471478	0.476658
ATGTGC	0.512218	0.479568	0.478987	0.412123	0.437272	0.478364
ATGTGG	0.55283	0.555671	0.481242	0.478464	0.39867	0.48121
ATGTTA	0.486103	0.411319	0.472402	0.418928	0.39604	0.521769
ATGTTC	0.449943	0.456689	0.436886	0.448504	0.393533	0.480371
ATGTTG	0.469287	0.467805	0.42361	0.423275	0.409285	0.466195
ATTA	0.355569	0.265022	0.475252	0.555168	0.621807	0.628383
ATTAA	0.370852	0.275379	0.480259	0.604578	0.624796	0.590387
ATTAAA	0.399958	0.314392	0.437429	0.656657	0.683085	0.591008
ATTAAC	0.468332	0.397729	0.525292	0.545301	0.453951	0.51165
ATTAAG	0.467082	0.423698	0.461297	0.507714	0.523327	0.508882
ATTAAT	0.403945	0.410042	0.539833	0.540168	0.520624	0.544477
ATTAC	0.414912	0.372306	0.511803	0.45715	0.471204	0.508271
ATTACA	0.457231	0.407516	0.539159	0.529407	0.554023	0.555306
ATTACC	0.481058	0.46004	0.532513	0.422438	0.361429	0.488548
ATTACG	0.475581	0.484681	0.456551	0.426633	0.54403	0.449509
ATTAG	0.446372	0.384724	0.473028	0.368078	0.441487	0.539255
ATTAGA	0.414057	0.429611	0.475282	0.384273	0.432711	0.529488
ATTAGC	0.465547	0.4674	0.471338	0.406774	0.385245	0.481552
ATTAGG	0.475399	0.446143	0.457551	0.478798	0.43021	0.488462
ATTATA	0.445229	0.391084	0.466226	0.554427	0.56345	0.556209
ATTATC	0.432569	0.395905	0.481286	0.362989	0.383636	0.464515
ATTATG	0.458347	0.405528	0.513775	0.464148	0.430516	0.512965
ATTC	0.36471	0.282808	0.517604	0.539166	0.472725	0.545145
ATTCA	0.400451	0.355645	0.555181	0.551286	0.541206	0.564402
ATTCAA	0.414866	0.374138	0.52348	0.508193	0.560201	0.53621
ATTCAC	0.476295	0.475435	0.419125	0.384462	0.439497	0.532275
ATTCAG	0.448815	0.433231	0.52318	0.400369	0.323394	0.526374
ATTCC	0.412313	0.424033	0.442316	0.537616	0.415884	0.479148
ATTCCA	0.426756	0.396637	0.512605	0.459615	0.546098	0.517147
ATTCCC	0.544954	0.55902	0.399605	0.44002	0.459043	0.518072
ATTCCG	0.47392	0.434143	0.425911	0.464775	0.419455	0.450159
ATTCG	0.472516	0.471168	0.554173	0.464003	0.392632	0.467113
ATTCGA	0.421527	0.415004	0.450955	0.474204	0.429543	0.512056
ATTCGC	0.532192	0.531619	0.455442	0.55978	0.547863	0.514167
ATTCGG	0.480387	0.483364	0.512479	0.428698	0.395238	0.478898
ATTCTA	0.45575	0.413736	0.556138	0.531317	0.52737	0.531503
ATTCTC	0.484628	0.464574	0.47274	0.396701	0.465167	0.525341
ATTCTG	0.442456	0.45258	0.473036	0.521369	0.406236	0.448923
ATTG	0.357015	0.312893	0.54676	0.412929	0.420796	0.525153
ATTGA	0.347881	0.310993	0.560708	0.479149	0.468256	0.562864
ATTGAA	0.342107	0.328631	0.577124	0.538203	0.540666	0.550933
ATTGAC	0.454784	0.461446	0.529413	0.425985	0.434554	0.457958
ATTGAG	0.464813	0.469337	0.469074	0.423105	0.351404	0.540571
ATTGC	0.479255	0.468208	0.486708	0.45632	0.433185	0.47396
ATTGCA	0.479694	0.458357	0.458076	0.379317	0.559489	0.519325
ATTGCC	0.539779	0.528081	0.484933	0.449089	0.51053	0.477329
ATTGCG	0.558989	0.529931	0.552765	0.445664	0.550695	0.480055
ATTGG	0.479602	0.477776	0.454293	0.340826	0.250813	0.484047
ATTGGA	0.442809	0.416079	0.438221	0.378862	0.323913	0.419572
ATTGGC	0.535902	0.567532	0.549623	0.426507	0.379534	0.535076
ATTGGG	0.473838	0.524269	0.447196	0.369152	0.456172	0.543156
ATTGTA	0.48368	0.4304	0.45444	0.448379	0.537781	0.532053
ATTGTC	0.492169	0.49204	0.523281	0.36315	0.376112	0.457
ATTGTG	0.541158	0.479855	0.469475	0.38803	0.526338	0.51499
ATTTA	0.414441	0.296962	0.568634	0.7171	0.747462	0.600208
ATTTAA	0.455058	0.363324	0.558045	0.616617	0.666377	0.584694
ATTTAC	0.464106	0.418904	0.534623	0.565095	0.602294	0.550677
ATTTAG	0.486063	0.439473	0.476289	0.473041	0.464744	0.535474
ATTTC	0.38322	0.31511	0.542036	0.444657	0.437973	0.579472
ATTTCA	0.404174	0.38284	0.535386	0.570102	0.550269	0.560181
ATTTCC	0.455718	0.430436	0.519848	0.417714	0.407792	0.473349
ATTTCG	0.491586	0.441996	0.487159	0.555916	0.530916	0.527388
ATTTG	0.371645	0.310028	0.457218	0.433946	0.477172	0.527638
ATTTGA	0.366915	0.352063	0.453569	0.567917	0.552005	0.510245
ATTTGC	0.473467	0.425304	0.466708	0.319537	0.43333	0.532902
ATTTGG	0.457475	0.458596	0.531308	0.410457	0.397094	0.527751
ATTTTA	0.467526	0.378274	0.559628	0.63106	0.732212	0.593122
ATTTTC	0.43127	0.368774	0.526924	0.597828	0.538097	0.567551
ATTTTG	0.415044	0.367184	0.535504	0.448916	0.466599	0.526522
C	0.785665	0.895109	0.408806	0.273967	0.161559	0.392498
CA	0.567782	0.711218	0.460085	0.244471	0.179418	0.391508
CAA	0.352781	0.403807	0.510666	0.276362	0.276484	0.474361
CAAA	0.299683	0.258845	0.576967	0.326054	0.31362	0.46163
CAAAA	0.357463	0.301752	0.542955	0.388571	0.390978	0.527932
CAAAAA	0.422249	0.334999	0.560463	0.533583	0.523572	0.532707
CAAAAC	0.440644	0.425368	0.527014	0.35682	0.402548	0.467782
CAAAAG	0.422173	0.445854	0.462925	0.404282	0.425908	0.449163
CAAAC	0.453658	0.454549	0.555239	0.403708	0.36722	0.428059
CAAACA	0.452549	0.422451	0.541065	0.513848	0.542324	0.439183
CAAACC	0.517144	0.532534	0.551253	0.463547	0.379602	0.481234
CAAACG	0.470735	0.471066	0.513924	0.401382	0.427014	0.462961
CAAAG	0.401021	0.451479	0.435367	0.394452	0.308749	0.437691
CAAAGA	0.463594	0.472244	0.455756	0.382756	0.345481	0.474391
CAAAGC	0.487041	0.467481	0.421092	0.434129	0.374922	0.473077
CAAAGG	0.475322	0.491472	0.533331	0.413159	0.356385	0.471942
CAAATA	0.401216	0.372519	0.530294	0.541969	0.574074	0.519355
CAAATC	0.441503	0.444582	0.541523	0.446747	0.306085	0.511168
CAAATG	0.399286	0.408781	0.487502	0.438413	0.455295	0.452698
CAAC	0.544565	0.679393	0.434359	0.309892	0.238077	0.472781
CAACA	0.505146	0.585758	0.448465	0.412511	0.380072	0.475481
CAACAA	0.47429	0.554743	0.538458	0.417892	0.398591	0.511713
CAACAC	0.553338	0.653217	0.482291	0.392441	0.419759	0.514579
CAACAG	0.528293	0.575479	0.46055	0.376967	0.328983	0.459645
CAACC	0.559665	0.652555	0.453578	0.361614	0.312717	0.46675
CAACCA	0.52737	0.57513	0.450751	0.440502	0.403994	0.535962
CAACCC	0.563949	0.610545	0.430474	0.330502	0.418497	0.530138
CAACCG	0.547501	0.571196	0.443987	0.456928	0.414408	0.465763
CAACG	0.650521	0.733722	0.546575	0.420219	0.346031	0.446475
CAACGA	0.566293	0.573998	0.516796	0.419232	0.386981	0.475537
CAACGC	0.588004	0.650216	0.483177	0.465766	0.363604	0.468444
CAACGG	0.535327	0.606257	0.464635	0.455959	0.395646	0.477785
CAACTA	0.509288	0.477398	0.458947	0.468692	0.382944	0.528767
CAACTC	0.486939	0.584923	0.558671	0.342995	0.417375	0.44018
CAACTG	0.48556	0.47897	0.528791	0.349764	0.408617	0.442907
CAAG	0.518981	0.571792	0.465319	0.324349	0.325776	0.471508
CAAGA	0.478744	0.521391	0.489797	0.357599	0.407904	0.451401
CAAGAA	0.48979	0.468941	0.517749	0.395142	0.461872	0.486898
CAAGAC	0.560118	0.593232	0.415863	0.456187	0.377157	0.411342
CAAGAG	0.476343	0.54216	0.423227	0.418359	0.456079	0.474022
CAAGC	0.522678	0.642866	0.539134	0.336982	0.384878	0.452901
CAAGCA	0.536164	0.549254	0.534777	0.346535	0.385928	0.462862
CAAGCC	0.535853	0.610559	0.516617	0.3594	0.414187	0.478786
CAAGCG	0.563092	0.58941	0.541061	0.441997	0.416419	0.439814
CAAGG	0.572289	0.667715	0.527338	0.437483	0.366053	0.446011
CAAGGA	0.579598	0.576296	0.529708	0.542743	0.441696	0.533744
CAAGGC	0.562248	0.63153	0.474411	0.386634	0.432364	0.475143
CAAGGG	0.546087	0.5953	0.480853	0.448865	0.46665	0.457593
CAAGTA	0.460054	0.444592	0.523602	0.399682	0.331349	0.436721
CAAGTC	0.568737	0.566721	0.46026	0.434423	0.460854	0.411303
CAAGTG	0.472657	0.530913	0.509775	0.390763	0.42104	0.447759
CAATA	0.375048	0.347396	0.457298	0.520103	0.433306	0.471266
CAATAA	0.454176	0.388175	0.471584	0.54222	0.460837	0.447413
CAATAC	0.447999	0.480407	0.530994	0.416888	0.466223	0.534858
CAATAG	0.470052	0.451339	0.451722	0.44346	0.421357	0.477171
CAATC	0.478042	0.480793	0.521899	0.376346	0.388453	0.449756
CAATCA	0.459872	0.513167	0.521644	0.38126	0.412863	0.478598
CAATCC	0.47641	0.472656	0.484207	0.452865	0.446912	0.523695
CAATCG	0.47516	0.531062	0.510921	0.357318	0.416166	0.466714
CAATG	0.463511	0.525073	0.513807	0.407702	0.394063	0.518964
CAATGA	0.485451	0.486962	0.521148	0.418551	0.387879	0.511402
CAATGC	0.476683	0.486851	0.517781	0.375053	0.407765	0.461096
CAATGG	0.463963	0.540827	0.514163	0.404898	0.391718	0.477288
CAATTA	0.409783	0.378925	0.465282	0.473653	0.538636	0.556959
CAATTC	0.51232	0.45016	0.516274	0.557216	0.402464	0.528469
CAATTG	0.516437	0.452653	0.515168	0.390982	0.415121	0.485878
CAC	0.78362	0.84968	0.457484	0.298702	0.368182	0.411699
CACA	0.670943	0.654258	0.470954	0.364513	0.401328	0.455781
CACAA	0.541519	0.518342	0.455226	0.395686	0.474158	0.515135
CACAAA	0.478515	0.447246	0.510751	0.412538	0.458208	0.553621
CACAAC	0.611242	0.593474	0.457044	0.357005	0.428117	0.48511
CACAAG	0.487322	0.534887	0.537204	0.428135	0.430292	0.523183
CACAC	0.689153	0.724128	0.545051	0.522985	0.433008	0.450436
CACACA	0.65763	0.624878	0.524727	0.478868	0.536248	0.475184
CACACC	0.59023	0.651256	0.478574	0.555992	0.380644	0.537319
CACACG	0.593343	0.591596	0.54661	0.559079	0.473219	0.480037
CACAG	0.624186	0.662204	0.440282	0.362993	0.40935	0.464769
CACAGA	0.551266	0.540369	0.451564	0.540632	0.470106	0.530905
CACAGC	0.577179	0.603475	0.532466	0.456399	0.434734	0.456511
CACAGG	0.563045	0.579796	0.451773	0.458469	0.43836	0.432163
CACATA	0.535162	0.510661	0.530294	0.548032	0.535515	0.506923
CACATC	0.564758	0.553656	0.47639	0.413923	0.330083	0.524715
CACATG	0.528567	0.527382	0.447939	0.431516	0.460363	0.453636
CACC	0.70907	0.835535	0.399543	0.279555	0.264862	0.458902
CACCA	0.647367	0.742577	0.441108	0.346315	0.357294	0.446295
CACCAA	0.523613	0.605686	0.399793	0.386529	0.392325	0.478286
CACCAC	0.661829	0.720783	0.435587	0.473722	0.485631	0.457331
CACCAG	0.569988	0.605621	0.465329	0.417086	0.375835	0.455501
CACCC	0.619224	0.702685	0.411556	0.301912	0.311429	0.459864
CACCCA	0.565775	0.596852	0.462151	0.341854	0.393707	0.480561
CACCCC	0.586279	0.604524	0.489805	0.460213	0.475811	0.467303
CACCCG	0.524886	0.570264	0.533245	0.527382	0.471782	0.515149
CACCG	0.67572	0.782786	0.451797	0.350168	0.410166	0.421085
CACCGA	0.579007	0.648675	0.45292	0.421161	0.42938	0.475649
CACCGC	0.602709	0.678209	0.472847	0.451161	0.419416	0.472792
CACCGG	0.6237	0.623566	0.441296	0.446252	0.44111	0.471258
CACCTA	0.535078	0.513917	0.509106	0.439274	0.442964	0.525229
CACCTC	0.587515	0.656472	0.530181	0.456581	0.437626	0.490373
CACCTG	0.536141	0.558835	0.427408	0.416661	0.42186	0.483957
CACG	0.722875	0.763864	0.438903	0.377378	0.30189	0.40689
CACGA	0.623515	0.666159	0.464784	0.301901	0.389389	0.434923
CACGAA	0.557731	0.568348	0.436341	0.354078	0.38469	0.472227
CACGAC	0.617148	0.64171	0.535874	0.456877	0.468235	0.477544
CACGAG	0.583415	0.649839	0.520425	0.432988	0.431439	0.460519
CACGC	0.660944	0.710993	0.461427	0.427558	0.376647	0.456725
CACGCA	0.591796	0.590234	0.52386	0.472143	0.42564	0.462886
CACGCC	0.574018	0.576702	0.48294	0.450824	0.471424	0.507178
CACGCG	0.59322	0.596731	0.476398	0.484287	0.479257	0.491283
CACGG	0.689808	0.755139	0.466436	0.430898	0.441499	0.475346
CACGGA	0.593919	0.627107	0.522905	0.480495	0.482603	0.516369
CACGGC	0.596144	0.599082	0.458152	0.421299	0.431782	0.485471
CACGGG	0.594159	0.654145	0.491268	0.524364	0.514665	0.467774
CACGTA	0.525697	0.53942	0.524927	0.4268	0.455788	0.446096
CACGTC	0.57739	0.629531	0.536501	0.4779	0.447035	0.471952
CACGTG	0.544134	0.543129	0.459845	0.528506	0.522437	0.477305
CACTA	0.676467	0.667264	0.431735	0.427532	0.467282	0.452011
CACTAA	0.607753	0.563574	0.528817	0.41151	0.539013	0.463026
CACTAC	0.630379	0.633991	0.459323	0.441111	0.482839	0.470246
CACTAG	0.539831	0.550898	0.465358	0.412724	0.462578	0.473793
CACTC	0.634711	0.715171	0.435651	0.539317	0.563589	0.429808
CACTCA	0.541724	0.563749	0.465539	0.546592	0.515259	0.508806
CACTCC	0.581353	0.616599	0.472411	0.519448	0.462498	0.431814
CACTCG	0.577522	0.606351	0.549054	0.53195	0.534959	0.456489
CACTG	0.62677	0.687445	0.45708	0.371812	0.358436	0.461253
CACTGA	0.520415	0.535298	0.486326	0.426738	0.526165	0.476202
CACTGC	0.635852	0.682309	0.519737	0.443737	0.454793	0.470466
CACTGG	0.585554	0.613787	0.442429	0.462223	0.400682	0.471263
CACTTA	0.462932	0.423786	0.486412	0.443388	0.443765	0.466356
CACTTC	0.51733	0.509359	0.513769	0.450342	0.425155	0.405717
CAG	0.653854	0.75471	0.389931	0.25828	0.144762	0.398881
CAGA	0.520141	0.53325	0.466827	0.363882	0.21651	0.394975
CAGAA	0.4124	0.403647	0.457959	0.365311	0.244667	0.466494
CAGAAA	0.42644	0.406122	0.450576	0.421168	0.368178	0.533249
CAGAAC	0.479695	0.528138	0.443429	0.410828	0.371748	0.437369
CAGAAG	0.47727	0.444634	0.400187	0.471552	0.291096	0.460484
CAGAC	0.601512	0.623399	0.468815	0.410669	0.36567	0.462799
CAGACA	0.549521	0.519256	0.46597	0.474402	0.439472	0.535328
CAGACC	0.589518	0.581295	0.513624	0.435912	0.455351	0.482263
CAGACG	0.568391	0.625125	0.541282	0.46672	0.43849	0.47475
CAGAG	0.605939	0.640061	0.475588	0.367934	0.263455	0.478371
CAGAGA	0.597797	0.564802	0.529467	0.346003	0.391093	0.518139
CAGAGC	0.563785	0.604147	0.469853	0.459777	0.388225	0.460456
CAGAGG	0.572729	0.601725	0.486979	0.407588	0.415502	0.462224
CAGATA	0.442757	0.454894	0.533482	0.407155	0.386223	0.449514
CAGATC	0.478191	0.540803	0.440522	0.39695	0.436937	0.481891
CAGATG	0.457174	0.47016	0.484181	0.439469	0.406614	0.451457
CAGC	0.659442	0.772234	0.46102	0.284417	0.261978	0.458158
CAGCA	0.596643	0.732324	0.445054	0.340994	0.271221	0.44388
CAGCAA	0.531949	0.582703	0.488515	0.372431	0.344332	0.469914
CAGCAC	0.63109	0.685754	0.460633	0.395204	0.472112	0.416969
CAGCAG	0.585341	0.705797	0.427185	0.427568	0.297945	0.452722
CAGCC	0.681913	0.710566	0.423152	0.281975	0.300218	0.453881
CAGCCA	0.567493	0.581634	0.456225	0.388853	0.371427	0.464119
CAGCCC	0.532038	0.583032	0.533951	0.442065	0.458679	0.522774
CAGCCG	0.567296	0.615062	0.409709	0.470168	0.450373	0.477847
CAGCG	0.649877	0.771664	0.443688	0.382958	0.415826	0.556797
CAGCGA	0.63723	0.649057	0.47586	0.40646	0.463785	0.476995
CAGCGC	0.579344	0.623837	0.513957	0.47979	0.465242	0.532284
CAGCGG	0.606998	0.65864	0.454762	0.447287	0.46317	0.534255
CAGCTA	0.491558	0.471097	0.428911	0.383907	0.35011	0.456869
CAGCTC	0.569417	0.617854	0.463124	0.466463	0.423561	0.524821
CAGCTG	0.530161	0.544073	0.452321	0.394444	0.395809	0.473017
CAGG	0.61568	0.699157	0.456206	0.333373	0.244857	0.414286
CAGGA	0.54866	0.626877	0.45712	0.354903	0.261164	0.447848
CAGGAA	0.476218	0.480779	0.462762	0.362973	0.365955	0.447028
CAGGAC	0.562334	0.59381	0.474111	0.45995	0.393367	0.458664
CAGGAG	0.543792	0.650766	0.456438	0.387179	0.330933	0.459583
CAGGC	0.597767	0.647065	0.516293	0.371006	0.281553	0.476252
CAGGCA	0.531018	0.546704	0.528604	0.4438	0.440414	0.479205
CAGGCC	0.580575	0.566932	0.535565	0.485286	0.44381	0.484379
CAGGCG	0.56176	0.573222	0.487478	0.446039	0.441544	0.490662
CAGGG	0.632619	0.720795	0.414371	0.433377	0.379378	0.451983
CAGGGA	0.579262	0.592284	0.448829	0.534124	0.459334	0.49247
CAGGGC	0.570474	0.57827	0.511232	0.456286	0.481145	0.505441
CAGGGG	0.581251	0.613966	0.50729	0.444854	0.484232	0.474911
CAGGTA	0.449959	0.47457	0.495942	0.586808	0.425365	0.513336
CAGGTC	0.532439	0.544395	0.480019	0.468068	0.414549	0.517349
CAGTA	0.537233	0.513478	0.523617	0.422767	0.373465	0.449616
CAGTAA	0.470035	0.448553	0.46666	0.393328	0.416306	0.456696
CAGTAC	0.548924	0.578035	0.517907	0.456431	0.436895	0.479652
CAGTAG	0.561342	0.577083	0.526295	0.436041	0.432795	0.475834
CAGTC	0.588599	0.585165	0.456111	0.405596	0.363913	0.477001
CAGTCA	0.608101	0.605979	0.454037	0.467386	0.391905	0.476792
CAGTCC	0.524788	0.549599	0.479344	0.536921	0.448637	0.482726
CAGTCG	0.562506	0.577418	0.48394	0.440736	0.412008	0.474306
CAGTGA	0.583906	0.566951	0.486461	0.441009	0.554538	0.481085
CAGTGC	0.612889	0.653142	0.488847	0.480964	0.432402	0.525796
CAGTGG	0.56624	0.591359	0.432611	0.429561	0.397742	0.478457
CAGTTA	0.452335	0.45155	0.495587	0.427734	0.441203	0.517139
CAGTTC	0.515866	0.46749	0.476827	0.5684	0.382922	0.442141
CATA	0.361778	0.321399	0.469586	0.545957	0.433422	0.546938
CATAA	0.399639	0.322281	0.475958	0.480905	0.447157	0.529111
CATAAA	0.42507	0.346369	0.531617	0.566766	0.522701	0.565668
CATAAC	0.46608	0.457746	0.438161	0.414654	0.346935	0.464741
CATAAG	0.44199	0.433331	0.413433	0.445375	0.389813	0.471093
CATAC	0.460576	0.423997	0.536149	0.556313	0.466955	0.544905
CATACA	0.481714	0.492802	0.531313	0.524987	0.522291	0.47567
CATACC	0.527221	0.469846	0.451464	0.461695	0.367572	0.513783
CATACG	0.466422	0.479956	0.510559	0.486924	0.463061	0.461303
CATAG	0.487594	0.485596	0.517192	0.452719	0.391698	0.519194
CATAGA	0.486597	0.490298	0.547911	0.544825	0.441724	0.521529
CATAGC	0.481051	0.459681	0.542833	0.426791	0.409562	0.471137
CATAGG	0.483594	0.522743	0.525787	0.428324	0.406448	0.525414
CATATA	0.414559	0.384574	0.46341	0.53582	0.583742	0.471766
CATATC	0.448992	0.393481	0.516038	0.410829	0.433851	0.459481
CATATG	0.433679	0.454335	0.493754	0.46995	0.405859	0.51881
CATC	0.491284	0.565286	0.497325	0.362879	0.274285	0.411811
CATCA	0.449126	0.487083	0.460036	0.435219	0.287581	0.465508
CATCAA	0.423165	0.462892	0.444689	0.415825	0.3121	0.46002
CATCAC	0.551728	0.608532	0.410101	0.408104	0.308388	0.458299
CATCAG	0.472279	0.526965	0.457544	0.392907	0.378426	0.450562
CATCC	0.540276	0.589356	0.539011	0.346848	0.350607	0.45227
CATCCA	0.48166	0.529993	0.534048	0.42173	0.357467	0.477288
CATCCC	0.598787	0.636038	0.416414	0.456697	0.425811	0.475881
CATCCG	0.529089	0.540583	0.54238	0.402861	0.452631	0.486229
CATCG	0.589058	0.653072	0.52367	0.349115	0.309865	0.413871
CATCGA	0.539314	0.586351	0.570839	0.484183	0.446038	0.447552
CATCGC	0.587266	0.602088	0.533085	0.44342	0.416139	0.485512
CATCGG	0.529391	0.564232	0.487751	0.434351	0.412887	0.486439
CATCTA	0.444943	0.470669	0.448993	0.445302	0.402861	0.482234
CATCTC	0.565417	0.562428	0.512477	0.455577	0.434479	0.428126
CATG	0.525948	0.532828	0.547569	0.352003	0.40225	0.532941
CATGA	0.464404	0.489206	0.527568	0.386568	0.35214	0.518988
CATGAA	0.426523	0.414276	0.544539	0.390617	0.434809	0.522828
CATGAC	0.569186	0.578727	0.536006	0.444119	0.419039	0.531218
CATGAG	0.473967	0.537755	0.509078	0.418283	0.422881	0.529134
CATGC	0.521891	0.562556	0.489054	0.392639	0.407457	0.445104
CATGCA	0.465835	0.52195	0.519489	0.42809	0.480009	0.482463
CATGCC	0.528347	0.557978	0.453244	0.384051	0.431111	0.466896
CATGCG	0.538434	0.566903	0.472612	0.454996	0.456777	0.478954
CATGG	0.56416	0.618645	0.481799	0.373926	0.328087	0.521459
CATGGA	0.481394	0.542235	0.479378	0.416913	0.403383	0.489294
CATGGC	0.552013	0.595885	0.490996	0.423054	0.423478	0.522309
CATGGG	0.473697	0.56092	0.458958	0.470979	0.445915	0.477696
CATGTA	0.458357	0.480429	0.533103	0.453633	0.524038	0.517765
CATGTC	0.47532	0.514978	0.480704	0.450003	0.423215	0.51397
CATTA	0.384126	0.346666	0.467115	0.458647	0.428237	0.478419
CATTAA	0.386344	0.383145	0.41512	0.529813	0.445003	0.533882
CATTAC	0.476296	0.471223	0.527621	0.419864	0.403196	0.484628
CATTAG	0.458933	0.456164	0.469148	0.40354	0.433423	0.462003
CATTC	0.444287	0.441505	0.55275	0.389899	0.402262	0.466344
CATTCA	0.473449	0.478066	0.582591	0.553551	0.525266	0.46886
CATTCC	0.482724	0.517105	0.454188	0.456806	0.446337	0.479874
CATTCG	0.528484	0.510632	0.529177	0.544715	0.417007	0.43127
CATTGA	0.450852	0.474767	0.4624	0.433249	0.389091	0.509223
CATTGC	0.524802	0.533299	0.566661	0.417553	0.511568	0.475144
CATTGG	0.486514	0.5443	0.53353	0.358281	0.381891	0.473454
CATTTA	0.455359	0.391118	0.524678	0.555339	0.526638	0.512158
CATTTC	0.459479	0.406312	0.550905	0.38415	0.447513	0.528105
CC	0.74763	0.863609	0.42071	0.321861	0.252626	0.418149
CCA	0.626469	0.751119	0.444297	0.282857	0.196605	0.440063
CCAA	0.507793	0.581309	0.450553	0.330872	0.280195	0.470716
CCAAA	0.388567	0.438769	0.468695	0.343929	0.358687	0.459391
CCAAAA	0.439479	0.454728	0.524858	0.457515	0.347604	0.474793
CCAAAC	0.484413	0.516181	0.459556	0.350764	0.303487	0.474753
CCAAAG	0.48142	0.482754	0.464485	0.375049	0.358247	0.457343
CCAAC	0.566124	0.67121	0.486435	0.426105	0.365975	0.517217
CCAACA	0.522185	0.590884	0.450851	0.443717	0.404128	0.535225
CCAACC	0.549077	0.622472	0.514738	0.469258	0.412136	0.515086
CCAACG	0.56748	0.627335	0.525879	0.460893	0.438779	0.533654
CCAAG	0.56476	0.6239	0.461475	0.378258	0.374851	0.469716
CCAAGA	0.542815	0.592066	0.5348	0.405789	0.383436	0.534873
CCAAGC	0.529145	0.637885	0.55064	0.468282	0.426788	0.448361
CCAAGG	0.557404	0.619323	0.531859	0.526171	0.410654	0.542088
CCAATA	0.450992	0.458192	0.461438	0.485948	0.357714	0.477885
CCAATC	0.541861	0.531808	0.451865	0.44043	0.351893	0.451904
CCAC	0.721545	0.815516	0.430761	0.373948	0.335219	0.44974
CCACA	0.650329	0.700738	0.437655	0.420992	0.339699	0.453956
CCACAA	0.532985	0.535304	0.533617	0.416495	0.457666	0.470012
CCACAC	0.642967	0.679987	0.454221	0.532509	0.410001	0.454071
CCACAG	0.540453	0.598776	0.433733	0.448367	0.425095	0.469207
CCACC	0.6911	0.75059	0.430243	0.387749	0.378526	0.433808
CCACCA	0.60567	0.656029	0.447554	0.474726	0.410501	0.445948
CCACCC	0.596194	0.606885	0.468806	0.441866	0.455523	0.487532
CCACCG	0.616016	0.67216	0.487839	0.427003	0.452757	0.470498
CCACG	0.65359	0.724687	0.438087	0.413912	0.410454	0.437717
CCACGA	0.569374	0.6151	0.560628	0.465961	0.453277	0.472513
CCACGC	0.557362	0.605756	0.451064	0.45338	0.493425	0.479843
CCACGG	0.60542	0.627276	0.466936	0.468626	0.452527	0.482673
CCACTA	0.588658	0.579176	0.46743	0.384559	0.46486	0.484163
CCACTC	0.60487	0.617923	0.473888	0.548976	0.38133	0.476804
CCAG	0.562154	0.732629	0.459173	0.394473	0.192484	0.410474
CCAGA	0.539109	0.594717	0.452965	0.347668	0.256769	0.444963
CCAGAA	0.470149	0.478504	0.430484	0.37483	0.305946	0.467455
CCAGAC	0.551492	0.553507	0.529828	0.42168	0.454694	0.480443
CCAGAG	0.57209	0.610485	0.428684	0.409715	0.399585	0.481556
CCAGC	0.620688	0.697178	0.446752	0.35428	0.329249	0.443638
CCAGCA	0.573091	0.635869	0.470618	0.404697	0.389149	0.472953
CCAGCC	0.579008	0.604863	0.451958	0.476345	0.399553	0.478585
CCAGCG	0.566641	0.59565	0.516452	0.444517	0.467343	0.505784
CCAGG	0.594371	0.69248	0.467922	0.403915	0.355693	0.437045
CCAGGA	0.514898	0.610953	0.442295	0.478153	0.419773	0.46443
CCAGGC	0.579423	0.598475	0.473158	0.469892	0.459744	0.48133
CCAGGG	0.58481	0.599971	0.513299	0.460525	0.438784	0.477557
CCAGTA	0.468163	0.525001	0.464082	0.444124	0.37819	0.449083
CCAGTC	0.524528	0.582255	0.460179	0.456407	0.384175	0.455191
CCATA	0.414935	0.426308	0.457483	0.440907	0.340259	0.511922
CCATAA	0.446029	0.38062	0.548105	0.549934	0.366295	0.518102
CCATAC	0.518764	0.467553	0.531577	0.510766	0.403824	0.539835
CCATAG	0.477731	0.54111	0.552787	0.466137	0.400595	0.512432
CCATC	0.56091	0.635042	0.480958	0.363559	0.407899	0.42092
CCATCA	0.475722	0.538333	0.549074	0.432781	0.431657	0.446559
CCATCC	0.555488	0.57555	0.510344	0.457503	0.457527	0.436567
CCATCG	0.550155	0.585163	0.480002	0.459047	0.456279	0.451351
CCATGA	0.515934	0.520976	0.521364	0.448999	0.413359	0.51832
CCATGC	0.552813	0.564259	0.550163	0.446838	0.449983	0.518746
CCATGG	0.550651	0.548212	0.478231	0.469914	0.371741	0.505899
CCATTA	0.445203	0.455322	0.52776	0.416091	0.316849	0.511193
CCATTC	0.465744	0.482425	0.526812	0.398599	0.418392	0.51397
CCC	0.725765	0.848088	0.448084	0.30949	0.349436	0.435275
CCCA	0.649701	0.72658	0.471034	0.355465	0.311459	0.483978
CCCAA	0.51635	0.607066	0.440389	0.333702	0.338906	0.520553
CCCAAA	0.470413	0.478373	0.477546	0.366872	0.352486	0.529624
CCCAAC	0.537313	0.597845	0.488694	0.445644	0.47312	0.486995
CCCAAG	0.548705	0.593808	0.461166	0.419944	0.438096	0.474225
CCCAC	0.688716	0.754038	0.468205	0.363861	0.35356	0.455687
CCCACA	0.614936	0.630349	0.463358	0.449509	0.404026	0.478579
CCCACC	0.604462	0.650916	0.448584	0.457495	0.451364	0.493946
CCCACG	0.569262	0.58966	0.481101	0.465008	0.496757	0.493657
CCCAG	0.58841	0.675513	0.473697	0.34681	0.307557	0.465503
CCCAGA	0.508958	0.541879	0.531477	0.386746	0.431176	0.509628
CCCAGC	0.564749	0.594279	0.489179	0.471017	0.476347	0.471039
CCCAGG	0.572283	0.576489	0.515841	0.448882	0.476466	0.479183
CCCATA	0.478328	0.476006	0.451254	0.472541	0.41979	0.477431
CCCATC	0.56229	0.591288	0.468908	0.434533	0.379398	0.475527
CCCC	0.728869	0.817103	0.479717	0.387162	0.458747	0.416392
CCCCA	0.67593	0.73769	0.459531	0.335556	0.336762	0.461037
CCCCAA	0.529383	0.562262	0.525605	0.427174	0.454162	0.473583
CCCCAC	0.672688	0.685599	0.468474	0.480306	0.486809	0.492263
CCCCAG	0.525128	0.582475	0.484253	0.427231	0.45936	0.474431
CCCCC	0.68736	0.714279	0.546141	0.39914	0.551789	0.459083
CCCCCA	0.587291	0.64429	0.491413	0.426911	0.472374	0.473803
CCCCCC	0.568044	0.558859	0.484384	0.473113	0.518221	0.487852
CCCCCG	0.583031	0.613283	0.518667	0.519371	0.548662	0.506428
CCCCG	0.676969	0.754288	0.462033	0.575137	0.482021	0.437515
CCCCGA	0.547505	0.59746	0.491696	0.520926	0.461392	0.525637
CCCCGC	0.640524	0.640914	0.485586	0.525097	0.52093	0.474676
CCCCGG	0.54165	0.576448	0.474643	0.4932	0.536401	0.481427
CCCCTA	0.521852	0.546273	0.512056	0.450778	0.460548	0.469464
CCCCTC	0.618892	0.623385	0.527199	0.473284	0.515576	0.483254
CCCG	0.679663	0.791619	0.438385	0.39524	0.346662	0.434818
CCCGA	0.57974	0.659358	0.457086	0.437738	0.337219	0.462878
CCCGAA	0.539785	0.53878	0.521811	0.457875	0.44843	0.458343
CCCGAC	0.548295	0.586405	0.552147	0.455924	0.443171	0.503614
CCCGAG	0.553132	0.627881	0.507179	0.4697	0.460845	0.481357
CCCGC	0.708076	0.745263	0.462718	0.520923	0.547625	0.462911
CCCGCA	0.573006	0.589141	0.480967	0.545721	0.548221	0.474207
CCCGCC	0.599759	0.623114	0.47404	0.514377	0.523357	0.488831
CCCGCG	0.561049	0.592082	0.461574	0.518805	0.517388	0.493042
CCCGG	0.585747	0.597267	0.435509	0.469858	0.452951	0.488153
CCCGGA	0.515931	0.542125	0.476442	0.475717	0.469665	0.493433
CCCGGC	0.55577	0.59346	0.486095	0.50979	0.486189	0.527316
CCCGGG	0.51672	0.513	0.522466	0.513386	0.533863	0.511889
CCCGTA	0.515393	0.586927	0.465356	0.42912	0.43477	0.491822
CCCGTC	0.601045	0.640224	0.48715	0.464785	0.48587	0.48518
CCCTA	0.599629	0.639162	0.47998	0.393197	0.410141	0.476874
CCCTAA	0.54769	0.541296	0.549631	0.419262	0.448398	0.513599
CCCTAC	0.603591	0.619984	0.428262	0.449058	0.485248	0.477886
CCCTAG	0.508449	0.530749	0.535463	0.431055	0.448806	0.494844
CCCTC	0.683184	0.746464	0.453965	0.408284	0.395968	0.457397
CCCTCA	0.574064	0.59516	0.433892	0.412676	0.426159	0.494846
CCCTCC	0.647128	0.65702	0.481892	0.536568	0.55334	0.488392
CCCTCG	0.583091	0.613087	0.454713	0.428705	0.488132	0.488719
CCCTGA	0.550695	0.567153	0.45915	0.447627	0.461386	0.515849
CCCTGC	0.624915	0.660063	0.448455	0.483256	0.458962	0.48783
CCCTTA	0.529622	0.535346	0.47859	0.467329	0.447554	0.460279
CCCTTC	0.639632	0.615303	0.530624	0.461647	0.461852	0.460571
CCG	0.727842	0.836556	0.371515	0.254291	0.263597	0.3926
CCGA	0.65629	0.730933	0.414628	0.331464	0.285229	0.416983
CCGAA	0.564921	0.566736	0.462753	0.404176	0.303193	0.447763
CCGAAA	0.551826	0.529779	0.454526	0.420904	0.398755	0.44202
CCGAAC	0.55068	0.540182	0.508422	0.441852	0.402534	0.477311
CCGAAG	0.549614	0.55346	0.446131	0.44598	0.396294	0.460556
CCGAC	0.670453	0.709472	0.455262	0.340626	0.307374	0.437174
CCGACA	0.598068	0.611409	0.479166	0.389342	0.415041	0.468687
CCGACC	0.572948	0.623877	0.527628	0.471356	0.465954	0.481161
CCGACG	0.577873	0.640562	0.45999	0.478655	0.438834	0.481217
CCGAG	0.660656	0.724289	0.530263	0.356647	0.404427	0.46981
CCGAGA	0.588874	0.54944	0.531335	0.462086	0.483938	0.456059
CCGAGC	0.617115	0.57658	0.483939	0.454704	0.478774	0.525916
CCGAGG	0.586245	0.641841	0.474446	0.482114	0.440039	0.508923
CCGATA	0.528589	0.508156	0.533677	0.433595	0.407668	0.465737
CCGATC	0.52533	0.572761	0.47404	0.429601	0.44179	0.476804
CCGC	0.703525	0.792842	0.418391	0.339456	0.335256	0.438959
CCGCA	0.627648	0.660874	0.450876	0.430818	0.387405	0.457973
CCGCAA	0.556052	0.572839	0.463313	0.41845	0.529298	0.493297
CCGCAC	0.582645	0.617511	0.465675	0.471834	0.458966	0.4712
CCGCAG	0.594234	0.607159	0.47837	0.468445	0.42666	0.514001
CCGCC	0.675437	0.7313	0.551942	0.373877	0.414152	0.456989
CCGCCA	0.540913	0.628898	0.532086	0.432523	0.460859	0.51381
CCGCCC	0.582653	0.636896	0.525858	0.484655	0.474878	0.481034
CCGCCG	0.598603	0.635236	0.511396	0.436565	0.483886	0.459899
CCGCG	0.640305	0.673311	0.446966	0.446783	0.473361	0.449868
CCGCGA	0.530803	0.609552	0.448576	0.435769	0.492666	0.481899
CCGCGC	0.559082	0.589534	0.511753	0.492808	0.522012	0.493277
CCGCGG	0.570996	0.562026	0.476533	0.511102	0.507545	0.492703
CCGCTA	0.522527	0.59638	0.455092	0.461295	0.45399	0.459567
CCGCTC	0.581535	0.635632	0.448269	0.52888	0.466283	0.483262
CCGG	0.639852	0.692201	0.421563	0.373997	0.335513	0.482221
CCGGA	0.46375	0.553011	0.398996	0.41561	0.317262	0.480378
CCGGAA	0.463221	0.506724	0.427889	0.447671	0.424031	0.515548
CCGGAC	0.53534	0.536604	0.447651	0.494324	0.447425	0.488978
CCGGAG	0.54237	0.538506	0.442642	0.440753	0.46283	0.484453
CCGGC	0.607866	0.690756	0.468043	0.473498	0.475068	0.514509
CCGGCA	0.562343	0.611917	0.468044	0.527794	0.422217	0.535991
CCGGCC	0.574568	0.589759	0.486776	0.488148	0.484093	0.510651
CCGGCG	0.592195	0.608225	0.495213	0.470799	0.535937	0.47437
CCGGGA	0.519103	0.564286	0.446321	0.464173	0.47689	0.523624
CCGGGC	0.534901	0.550783	0.470682	0.485432	0.486337	0.486839
CCGGTA	0.522097	0.573377	0.41962	0.455141	0.524092	0.476686
CCGGTC	0.549763	0.628023	0.5415	0.46293	0.472044	0.515473
CCGTA	0.59194	0.628553	0.410838	0.396583	0.340544	0.460844
CCGTAA	0.537901	0.57558	0.484883	0.435369	0.424558	0.479212
CCGTAC	0.577109	0.624599	0.471285	0.476661	0.437107	0.471593
CCGTAG	0.550706	0.602408	0.445283	0.443537	0.472387	0.454763
CCGTC	0.65217	0.747833	0.52374	0.385304	0.430141	0.482207
CCGTCA	0.569092	0.633061	0.547566	0.414871	0.483051	0.447557
CCGTCC	0.627171	0.621756	0.468569	0.468591	0.534174	0.485968
CCGTCG	0.628743	0.702808	0.528508	0.452214	0.448399	0.475854
CCGTGA	0.581302	0.634126	0.534956	0.432881	0.472291	0.481185
CCGTGC	0.626573	0.637247	0.416386	0.465736	0.477143	0.488313
CCGTTA	0.520543	0.520356	0.472322	0.45583	0.401912	0.487105
CCGTTC	0.560104	0.583637	0.43836	0.428551	0.454368	0.469531
CCTA	0.569159	0.562564	0.440878	0.403674	0.406809	0.464102
CCTAA	0.517978	0.480831	0.548696	0.468025	0.394715	0.429473
CCTAAA	0.491018	0.477975	0.566294	0.451086	0.415632	0.443939
CCTAAC	0.546874	0.533717	0.51346	0.517808	0.482024	0.49068
CCTAAG	0.540142	0.536753	0.485192	0.419435	0.467925	0.477045
CCTAC	0.606933	0.670956	0.538407	0.416881	0.393425	0.453708
CCTACA	0.523428	0.529265	0.46634	0.474512	0.522021	0.483244
CCTACC	0.589687	0.592448	0.532612	0.494416	0.454589	0.474225
CCTACG	0.538849	0.567516	0.530109	0.468503	0.433259	0.484431
CCTAG	0.540088	0.517507	0.426332	0.416428	0.407292	0.457463
CCTAGA	0.516821	0.48918	0.553372	0.470612	0.435939	0.49514
CCTAGC	0.521333	0.546886	0.472362	0.415132	0.43567	0.513549
CCTAGG	0.509138	0.512311	0.428426	0.484703	0.515709	0.509766
CCTATA	0.468303	0.441925	0.417787	0.480035	0.530355	0.52327
CCTATC	0.477667	0.51784	0.477985	0.482743	0.483483	0.5184
CCTC	0.70871	0.785619	0.439425	0.309703	0.364608	0.463857
CCTCA	0.558003	0.669386	0.428804	0.326351	0.28526	0.446477
CCTCAA	0.483542	0.585367	0.455312	0.387955	0.372422	0.462741
CCTCAC	0.603915	0.643808	0.480825	0.435694	0.447306	0.486619
CCTCAG	0.588255	0.588956	0.392507	0.413818	0.390448	0.485551
CCTCC	0.665962	0.748991	0.480165	0.370821	0.414014	0.433845
CCTCCA	0.580322	0.628806	0.489306	0.380163	0.352209	0.447236
CCTCCC	0.613986	0.651522	0.463282	0.459856	0.461347	0.48138
CCTCCG	0.570115	0.622174	0.53518	0.419313	0.468992	0.481864
CCTCG	0.692257	0.754643	0.487502	0.530928	0.397317	0.476604
CCTCGA	0.566882	0.628293	0.521007	0.558503	0.45115	0.526978
CCTCGC	0.63698	0.665425	0.478002	0.529343	0.513356	0.487587
CCTCTA	0.531413	0.530892	0.463368	0.38003	0.437898	0.46167
CCTCTC	0.659713	0.590517	0.467264	0.468657	0.515237	0.438823
CCTGA	0.536001	0.522335	0.439663	0.372777	0.297935	0.460988
CCTGAA	0.470619	0.483972	0.465477	0.46122	0.33828	0.476126
CCTGAC	0.518811	0.523974	0.473303	0.471764	0.430388	0.488845
CCTGAG	0.56695	0.573942	0.483931	0.484912	0.407783	0.492006
CCTGC	0.612564	0.710217	0.450218	0.355743	0.291989	0.443047
CCTGCA	0.569706	0.606103	0.459094	0.389095	0.364448	0.490335
CCTGCC	0.578948	0.622039	0.486695	0.487966	0.43755	0.520509
CCTGCG	0.537057	0.593777	0.478804	0.46655	0.461574	0.491405
CCTGGA	0.505855	0.569183	0.54874	0.438586	0.396013	0.480648
CCTGGC	0.569108	0.597197	0.479278	0.423203	0.457778	0.475983
CCTGTA	0.439814	0.437574	0.530119	0.435231	0.444409	0.505249
CCTGTC	0.533576	0.589147	0.463242	0.406534	0.458938	0.471492
CCTTA	0.571529	0.580295	0.446648	0.443089	0.467684	0.53026
CCTTAA	0.565689	0.484452	0.429505	0.541055	0.553564	0.527052
CCTTAC	0.534727	0.602985	0.447035	0.465233	0.429144	0.504632
CCTTAG	0.539274	0.565011	0.463863	0.461772	0.44798	0.490084
CCTTC	0.535241	0.635637	0.533225	0.463924	0.352275	0.417641
CCTTCA	0.447771	0.545207	0.475649	0.420964	0.389481	0.471592
CCTTCC	0.554736	0.609915	0.532229	0.456399	0.419874	0.443088
CCTTCG	0.529785	0.585299	0.45921	0.447659	0.414254	0.456312
CCTTGA	0.552237	0.583594	0.456628	0.428725	0.432155	0.470463
CCTTGC	0.535962	0.579368	0.536237	0.463604	0.394975	0.469705
CCTTTA	0.458078	0.412401	0.528845	0.522783	0.542578	0.474517
CCTTTC	0.481149	0.480615	0.462374	0.376858	0.43125	0.468829
CG	0.780341	0.870388	0.438533	0.32579	0.220306	0.389264
CGA	0.709722	0.782213	0.47577	0.379696	0.323787	0.423738
CGAA	0.539824	0.521382	0.480248	0.391539	0.277504	0.446232
CGAAA	0.511942	0.443007	0.557008	0.435318	0.409267	0.446259
CGAAAA	0.521199	0.451925	0.508382	0.457818	0.432406	0.471707
CGAAAC	0.583438	0.544161	0.475584	0.397445	0.412122	0.486452
CGAAAG	0.468043	0.47637	0.480461	0.441806	0.330235	0.411336
CGAAC	0.593634	0.584225	0.519037	0.354445	0.429218	0.45929
CGAACA	0.538722	0.545479	0.537669	0.369639	0.449684	0.523629
CGAACC	0.533076	0.556938	0.529326	0.487504	0.44088	0.48874
CGAACG	0.603288	0.585622	0.529692	0.563762	0.472521	0.470269
CGAAG	0.537262	0.578518	0.390737	0.368576	0.285351	0.423017
CGAAGA	0.478133	0.538582	0.529667	0.331509	0.334052	0.466829
CGAAGC	0.549704	0.57075	0.44981	0.421329	0.358121	0.438616
CGAATA	0.47615	0.446632	0.524344	0.40501	0.36575	0.440538
CGAATC	0.456285	0.48106	0.55339	0.449232	0.428307	0.465405
CGAC	0.731889	0.80064	0.433351	0.333169	0.335804	0.450715
CGACA	0.661697	0.710945	0.448093	0.328033	0.295007	0.458206
CGACAA	0.597763	0.618293	0.526874	0.379519	0.380014	0.448277
CGACAC	0.638564	0.672812	0.434636	0.39622	0.45461	0.472028
CGACAG	0.582092	0.662253	0.466328	0.399249	0.40889	0.468462
CGACC	0.675278	0.736731	0.478195	0.447383	0.366214	0.46099
CGACCA	0.570669	0.612217	0.472237	0.464639	0.382063	0.415707
CGACCC	0.556817	0.582922	0.467318	0.473962	0.53033	0.515843
CGACCG	0.629648	0.650268	0.542612	0.480145	0.515275	0.485835
CGACG	0.693586	0.758496	0.460762	0.47265	0.326681	0.455431
CGACGA	0.65874	0.666861	0.471061	0.449954	0.415039	0.476013
CGACGC	0.61195	0.647945	0.549212	0.51871	0.462492	0.466702
CGACTA	0.578067	0.568254	0.484658	0.447942	0.452818	0.474377
CGACTC	0.552022	0.627576	0.518946	0.464885	0.517571	0.544321
CGAG	0.712516	0.816476	0.535767	0.396583	0.292152	0.452848
CGAGA	0.667353	0.705718	0.52162	0.432062	0.362703	0.435691
CGAGAA	0.576759	0.615228	0.465877	0.46233	0.413113	0.466261
CGAGAC	0.584906	0.606375	0.48981	0.485128	0.47558	0.486252
CGAGAG	0.594353	0.623366	0.530459	0.390031	0.480222	0.479089
CGAGC	0.697469	0.743307	0.476392	0.359682	0.37482	0.460751
CGAGCA	0.609252	0.624458	0.479941	0.416771	0.42221	0.494613
CGAGCC	0.598291	0.658593	0.49314	0.405965	0.452101	0.469623
CGAGCG	0.645115	0.652521	0.438409	0.454988	0.451903	0.453663
CGAGGA	0.63055	0.685397	0.551448	0.575282	0.450997	0.529256
CGAGGC	0.625257	0.644132	0.5515	0.533664	0.522426	0.473436
CGAGTA	0.525637	0.525298	0.559157	0.405451	0.367809	0.534601
CGAGTC	0.571206	0.641173	0.53307	0.465043	0.477685	0.489146
CGATA	0.468348	0.481246	0.518279	0.373148	0.363811	0.466953
CGATAA	0.493651	0.480375	0.537127	0.397739	0.404879	0.441288
CGATAC	0.470758	0.487614	0.535188	0.409032	0.431206	0.478909
CGATAG	0.491304	0.530549	0.475101	0.541613	0.406696	0.470858
CGATC	0.581768	0.614063	0.566828	0.379317	0.449758	0.491901
CGATCA	0.519895	0.506528	0.505019	0.385794	0.424128	0.452219
CGATCC	0.53955	0.542706	0.468977	0.482743	0.427225	0.48378
CGATCG	0.511228	0.524861	0.536644	0.465145	0.542899	0.516727
CGATGA	0.561394	0.568621	0.51199	0.323475	0.347275	0.493407
CGATGC	0.596057	0.586364	0.448177	0.455112	0.393928	0.463317
CGATTA	0.459159	0.455314	0.465668	0.417044	0.551012	0.533622
CGATTC	0.515945	0.466887	0.525808	0.476538	0.458804	0.432659
CGC	0.760397	0.831779	0.473455	0.404656	0.338818	0.425007
CGCA	0.711102	0.742607	0.447057	0.398276	0.425238	0.458101
CGCAA	0.585276	0.5962	0.453754	0.431541	0.467451	0.475509
CGCAAA	0.526829	0.530097	0.513723	0.429424	0.425728	0.455539
CGCAAC	0.608224	0.608159	0.445426	0.409086	0.443518	0.490745
CGCAAG	0.539323	0.603476	0.512953	0.547033	0.4412	0.475357
CGCAC	0.657857	0.703072	0.529353	0.46086	0.382659	0.427456
CGCACA	0.594094	0.622717	0.513805	0.528713	0.391732	0.513863
CGCACC	0.580017	0.601716	0.508205	0.47532	0.483019	0.467056
CGCACG	0.549638	0.58662	0.527324	0.477617	0.471773	0.460058
CGCAG	0.655503	0.70749	0.472661	0.39261	0.388	0.477872
CGCAGA	0.544099	0.554465	0.467119	0.471792	0.471853	0.484075
CGCAGC	0.651589	0.648352	0.462744	0.445812	0.444585	0.522838
CGCATA	0.512798	0.480269	0.436134	0.461045	0.529053	0.529435
CGCATC	0.590486	0.606496	0.475518	0.477058	0.460284	0.481154
CGCC	0.714203	0.781671	0.466487	0.376751	0.336323	0.45571
CGCCA	0.610408	0.684076	0.545031	0.412928	0.32687	0.458254
CGCCAA	0.577613	0.568355	0.527526	0.479168	0.398001	0.516304
CGCCAC	0.564521	0.594893	0.480453	0.517605	0.47546	0.485432
CGCCAG	0.580026	0.617875	0.52282	0.408263	0.428793	0.471211
CGCCC	0.630206	0.716318	0.471339	0.412269	0.455862	0.454333
CGCCCA	0.572889	0.612151	0.521773	0.471361	0.478736	0.489989
CGCCCC	0.556573	0.560998	0.514947	0.503862	0.474623	0.491623
CGCCCG	0.528878	0.587468	0.47998	0.506011	0.481199	0.47668
CGCCG	0.681067	0.75681	0.453292	0.447126	0.415627	0.435256
CGCCGA	0.626825	0.641591	0.488474	0.5354	0.465321	0.470994
CGCCGC	0.614069	0.657823	0.538887	0.455243	0.447768	0.47055
CGCCTA	0.524235	0.543697	0.555742	0.456584	0.459378	0.463775
CGCCTC	0.607475	0.608152	0.536734	0.466034	0.519303	0.481263
CGCG	0.676098	0.728263	0.472997	0.417178	0.382641	0.451692
CGCGA	0.625922	0.68486	0.459075	0.426263	0.416625	0.481873
CGCGAA	0.537391	0.576695	0.473592	0.462408	0.408943	0.493923
CGCGAC	0.596898	0.610133	0.460194	0.46914	0.441751	0.485804
CGCGAG	0.579649	0.595692	0.519167	0.457373	0.475244	0.521282
CGCGC	0.630322	0.675685	0.511443	0.530135	0.531164	0.467527
CGCGCA	0.554475	0.583876	0.527127	0.52066	0.530595	0.48433
CGCGCC	0.571492	0.631494	0.517577	0.47402	0.474883	0.486825
CGCGCG	0.537243	0.552349	0.511463	0.519833	0.522023	0.496011
CGCGGA	0.531629	0.545752	0.483161	0.469922	0.480823	0.472878
CGCGGC	0.570699	0.596529	0.477862	0.482701	0.520401	0.491812
CGCGTA	0.575206	0.580026	0.468487	0.532425	0.473382	0.475665
CGCGTC	0.63217	0.633613	0.52003	0.472377	0.467222	0.475961
CGCTA	0.699311	0.705103	0.459596	0.391237	0.357814	0.447059
CGCTAA	0.618088	0.593146	0.459829	0.516729	0.399734	0.510903
CGCTAC	0.615452	0.646453	0.511376	0.409106	0.512782	0.461173
CGCTAG	0.560391	0.593849	0.479004	0.487103	0.469303	0.46797
CGCTC	0.683039	0.715044	0.420191	0.334697	0.415717	0.431083
CGCTCA	0.554595	0.629929	0.432108	0.430475	0.528642	0.5161
CGCTCC	0.59407	0.642005	0.494606	0.42314	0.468996	0.477843
CGCTGA	0.547555	0.585375	0.467479	0.433668	0.41656	0.513843
CGCTGC	0.640063	0.712779	0.46869	0.419133	0.537053	0.528146
CGCTTA	0.580041	0.57124	0.512115	0.447045	0.439446	0.516874
CGCTTC	0.603692	0.653799	0.513395	0.429271	0.412173	0.466952
CGGA	0.58131	0.61813	0.427516	0.35429	0.327531	0.442113
CGGAA	0.485355	0.483806	0.450162	0.338767	0.326972	0.409623
CGGAAA	0.47233	0.479689	0.449124	0.388662	0.378892	0.4384
CGGAAC	0.53403	0.563919	0.455439	0.389082	0.442633	0.47697
CGGAAG	0.494381	0.552047	0.507108	0.49244	0.421257	0.445411
CGGAC	0.61945	0.632607	0.393855	0.40236	0.306087	0.48076
CGGACA	0.570929	0.546311	0.455003	0.439017	0.46739	0.483171
CGGACC	0.527841	0.560965	0.477735	0.458151	0.45559	0.505724
CGGACG	0.607845	0.624703	0.473726	0.538223	0.473409	0.509427
CGGAG	0.643345	0.667896	0.462131	0.326294	0.31676	0.461709
CGGAGA	0.553687	0.605915	0.466905	0.396188	0.433445	0.521956
CGGAGC	0.563304	0.609521	0.466054	0.441067	0.478713	0.494241
CGGATA	0.442532	0.446083	0.465996	0.426551	0.461426	0.508816
CGGATC	0.520492	0.547727	0.4815	0.458368	0.459954	0.463408
CGGC	0.722122	0.79206	0.412216	0.382558	0.325322	0.457463
CGGCA	0.665914	0.708857	0.443408	0.378509	0.368952	0.493762
CGGCAA	0.582389	0.602887	0.466145	0.472205	0.459099	0.536366
CGGCAC	0.634636	0.684527	0.466607	0.430118	0.47509	0.487583
CGGCAG	0.605226	0.663223	0.51929	0.493344	0.449523	0.474083
CGGCC	0.651391	0.71465	0.461662	0.401011	0.39488	0.507043
CGGCCA	0.573306	0.633093	0.543298	0.447393	0.462214	0.513443
CGGCCC	0.559233	0.573528	0.520613	0.457295	0.491508	0.493547
CGGCCG	0.545426	0.590073	0.479857	0.481725	0.509275	0.480004
CGGCGA	0.629668	0.639651	0.475006	0.473372	0.470892	0.475197
CGGCGC	0.589329	0.595439	0.511117	0.458759	0.474986	0.480347
CGGCTA	0.518002	0.53424	0.471207	0.432539	0.546181	0.479552
CGGCTC	0.587789	0.591117	0.489235	0.477129	0.446217	0.530163
CGGGA	0.602131	0.69122	0.468858	0.416526	0.405984	0.457959
CGGGAA	0.536886	0.615732	0.464562	0.433448	0.46511	0.446814
CGGGAC	0.553922	0.566368	0.510496	0.465365	0.470388	0.520749
CGGGAG	0.581658	0.618937	0.464891	0.422294	0.478367	0.514365
CGGGC	0.636198	0.69895	0.460725	0.453297	0.429843	0.448346
CGGGCA	0.547122	0.604994	0.479154	0.524374	0.459363	0.477159
CGGGCC	0.546674	0.582349	0.492143	0.515649	0.508475	0.513555
CGGGGA	0.572039	0.646583	0.467918	0.477922	0.453861	0.466263
CGGGGC	0.55367	0.595981	0.478697	0.476782	0.484712	0.484273
CGGGTA	0.515363	0.509629	0.48481	0.45738	0.477809	0.511786
CGGGTC	0.538503	0.535869	0.512757	0.520922	0.508395	0.512824
CGGTA	0.632115	0.678798	0.444056	0.340164	0.313679	0.433078
CGGTAA	0.584212	0.627552	0.425336	0.420306	0.349809	0.45445
CGGTAC	0.530872	0.600715	0.477586	0.416027	0.428522	0.468059
CGGTAG	0.561362	0.608527	0.539462	0.465048	0.453185	0.468431
CGGTC	0.668017	0.743479	0.459958	0.401959	0.360541	0.471929
CGGTCA	0.577478	0.629444	0.46462	0.458163	0.472844	0.51965
CGGTCC	0.577048	0.586874	0.522491	0.466216	0.445371	0.515637
CGGTGA	0.561313	0.63109	0.457757	0.399752	0.418767	0.4852
CGGTGC	0.620404	0.699129	0.517267	0.451297	0.529373	0.451217
CGGTTA	0.523921	0.524115	0.487732	0.535867	0.441771	0.526672
CGGTTC	0.55606	0.570474	0.553213	0.461675	0.437379	0.482987
CGTA	0.564282	0.614382	0.475529	0.42626	0.401767	0.444508
CGTAA	0.55343	0.55284	0.450878	0.450659	0.44133	0.481962
CGTAAA	0.465801	0.482719	0.540561	0.54618	0.444975	0.494738
CGTAAC	0.553599	0.562686	0.445185	0.44003	0.38054	0.444816
CGTAAG	0.558611	0.594002	0.535611	0.446642	0.438174	0.480874
CGTAC	0.537431	0.606815	0.526422	0.453507	0.447246	0.474012
CGTACA	0.539897	0.530633	0.45999	0.436347	0.467717	0.536303
CGTACC	0.536969	0.571564	0.463685	0.426041	0.470924	0.475652
CGTACG	0.541879	0.526738	0.520022	0.491454	0.47237	0.486491
CGTAG	0.645736	0.70425	0.527807	0.369807	0.336078	0.440798
CGTAGA	0.589564	0.560162	0.516518	0.415439	0.417491	0.483409
CGTAGC	0.588057	0.626623	0.460059	0.423767	0.469616	0.471591
CGTATA	0.486213	0.442575	0.433931	0.430124	0.538228	0.4805
CGTATC	0.519572	0.549328	0.45075	0.437507	0.338158	0.47489
CGTC	0.720017	0.832693	0.439484	0.412919	0.287221	0.456063
CGTCA	0.697144	0.69329	0.473131	0.370379	0.311841	0.452455
CGTCAA	0.5868	0.563235	0.470393	0.345387	0.377521	0.544545
CGTCAC	0.629701	0.663451	0.477346	0.454322	0.511949	0.494417
CGTCAG	0.592607	0.628268	0.550558	0.442924	0.434777	0.479616
CGTCC	0.679296	0.739422	0.431004	0.467214	0.420641	0.468629
CGTCCA	0.54873	0.622336	0.408185	0.457309	0.461486	0.462393
CGTCCC	0.604073	0.646464	0.46768	0.482488	0.464193	0.511254
CGTCGA	0.624095	0.625993	0.531258	0.46288	0.410101	0.456644
CGTCGC	0.647138	0.692627	0.523032	0.48813	0.471321	0.518422
CGTCTA	0.526664	0.544779	0.571803	0.540885	0.424604	0.555325
CGTCTC	0.598754	0.640387	0.47544	0.425701	0.403781	0.463308
CGTGA	0.592469	0.632999	0.483016	0.342975	0.387387	0.436469
CGTGAA	0.480063	0.5231	0.438752	0.349012	0.372877	0.448767
CGTGAC	0.590259	0.591488	0.481123	0.518613	0.468008	0.473575
CGTGAG	0.556023	0.585923	0.472153	0.416671	0.476206	0.485434
CGTGC	0.711018	0.720804	0.444204	0.341319	0.388281	0.438084
CGTGCA	0.55306	0.586774	0.458378	0.440721	0.430096	0.47085
CGTGCC	0.611782	0.656107	0.460258	0.462481	0.474993	0.493539
CGTGGA	0.561037	0.570663	0.513622	0.477278	0.461408	0.46389
CGTGGC	0.572787	0.597188	0.491038	0.451106	0.485433	0.467973
CGTGTA	0.559255	0.555464	0.527871	0.438317	0.464014	0.451907
CGTGTC	0.629174	0.625331	0.51157	0.434732	0.44557	0.48128
CGTTA	0.649823	0.593463	0.466074	0.433688	0.381001	0.459519
CGTTAA	0.592353	0.532177	0.472001	0.410621	0.452183	0.478222
CGTTAC	0.574566	0.584054	0.473342	0.422696	0.389047	0.521668
CGTTAG	0.593724	0.568979	0.489625	0.437072	0.427173	0.443538
CGTTC	0.542732	0.596407	0.466232	0.343092	0.386245	0.415233
CGTTCA	0.537533	0.478754	0.460167	0.418128	0.442343	0.462228
CGTTCC	0.547468	0.565202	0.538157	0.443372	0.365919	0.485181
CGTTGA	0.547629	0.55821	0.410547	0.434292	0.352493	0.474024
CGTTGC	0.630381	0.676847	0.560065	0.42793	0.372123	0.403195
CGTTTA	0.468205	0.460803	0.483326	0.416981	0.532247	0.424956
CGTTTC	0.540913	0.562008	0.411309	0.406915	0.537388	0.451285
CTA	0.554137	0.549479	0.470377	0.385824	0.282981	0.464723
CTAA	0.50805	0.416535	0.49733	0.398896	0.366393	0.469736
CTAAA	0.458206	0.405371	0.460567	0.432296	0.347083	0.514624
CTAAAA	0.481968	0.416033	0.558026	0.456308	0.386709	0.507644
CTAAAC	0.514182	0.489586	0.415091	0.403371	0.358156	0.448433
CTAAAG	0.468753	0.43444	0.527894	0.326266	0.359571	0.520169
CTAAC	0.586927	0.54872	0.477579	0.421596	0.447388	0.523811
CTAACA	0.482485	0.452822	0.464173	0.422553	0.378414	0.526476
CTAACC	0.543563	0.576426	0.532471	0.400202	0.531595	0.452764
CTAAG	0.601849	0.564208	0.381991	0.402048	0.377567	0.470241
CTAAGA	0.539217	0.470751	0.477859	0.471014	0.422316	0.467307
CTAAGC	0.554499	0.510439	0.439247	0.446345	0.361312	0.455492
CTAATA	0.436933	0.458921	0.445306	0.462898	0.371354	0.519962
CTAATC	0.48459	0.452201	0.528233	0.426029	0.438221	0.513362
CTAC	0.652977	0.692183	0.528629	0.370973	0.383502	0.459909
CTACA	0.546192	0.585345	0.537479	0.414354	0.419689	0.462148
CTACAA	0.490312	0.5308	0.455422	0.436595	0.458123	0.457353
CTACAC	0.596481	0.575292	0.447042	0.41975	0.462728	0.466722
CTACAG	0.516578	0.544023	0.547257	0.394712	0.452836	0.467489
CTACC	0.666953	0.726559	0.525843	0.412448	0.402291	0.449234
CTACCA	0.555428	0.59723	0.465364	0.385827	0.432745	0.523247
CTACCC	0.619969	0.626091	0.588048	0.527448	0.530079	0.484864
CTACGA	0.543675	0.629396	0.562144	0.471964	0.410865	0.512784
CTACGC	0.584722	0.58892	0.478409	0.362679	0.451169	0.437047
CTACTA	0.564245	0.545623	0.472951	0.361004	0.459818	0.525103
CTACTC	0.536366	0.522269	0.457235	0.452106	0.446249	0.470811
CTAG	0.562934	0.527171	0.55711	0.458246	0.352697	0.473011
CTAGA	0.508421	0.472695	0.52091	0.382452	0.347732	0.474993
CTAGAA	0.47682	0.451322	0.520142	0.553593	0.437654	0.49185
CTAGAC	0.543713	0.509745	0.548492	0.431128	0.391274	0.519767
CTAGAG	0.481096	0.491237	0.441332	0.44662	0.438247	0.51094
CTAGC	0.568582	0.627307	0.53441	0.405415	0.375603	0.466453
CTAGCA	0.487491	0.469576	0.520792	0.394527	0.354635	0.452615
CTAGCC	0.544253	0.549703	0.514311	0.44774	0.465929	0.456311
CTAGGA	0.47623	0.481248	0.466925	0.472408	0.442156	0.472427
CTAGGC	0.538621	0.50997	0.480714	0.477052	0.531809	0.513427
CTAGTA	0.527487	0.457191	0.515691	0.512193	0.412961	0.470496
CTAGTC	0.517823	0.483928	0.41997	0.457191	0.442907	0.450204
CTATA	0.456001	0.398714	0.463963	0.54989	0.56082	0.513962
CTATAA	0.471187	0.440285	0.427013	0.442641	0.546147	0.52439
CTATAC	0.521557	0.457723	0.44252	0.42717	0.542579	0.523872
CTATAG	0.485971	0.48234	0.471806	0.55819	0.477242	0.525261
CTATC	0.459773	0.478542	0.434445	0.393996	0.392176	0.437966
CTATCA	0.417235	0.447208	0.458912	0.411987	0.386576	0.489626
CTATCC	0.517992	0.495662	0.461294	0.42712	0.5604	0.489926
CTATGA	0.463244	0.484585	0.459773	0.468561	0.378315	0.47394
CTATGC	0.487547	0.54423	0.522414	0.52339	0.455909	0.471107
CTATTA	0.458822	0.403961	0.484241	0.554256	0.460955	0.50777
CTATTC	0.467422	0.486534	0.537302	0.558445	0.550704	0.531144
CTC	0.748942	0.817682	0.405892	0.251875	0.253145	0.405832
CTCA	0.567191	0.586506	0.392112	0.315979	0.317831	0.4742
CTCAA	0.463835	0.52281	0.373297	0.396346	0.366911	0.524162
CTCAAA	0.468942	0.459765	0.387394	0.413007	0.394616	0.462869
CTCAAC	0.477072	0.581546	0.425306	0.37326	0.423251	0.544454
CTCAAG	0.523381	0.521191	0.438148	0.420165	0.369768	0.469151
CTCAC	0.654046	0.704044	0.474873	0.368253	0.366667	0.462711
CTCACA	0.55062	0.60333	0.450011	0.403705	0.424261	0.521133
CTCACC	0.610492	0.639783	0.490074	0.470194	0.445334	0.527434
CTCAG	0.605256	0.676598	0.452254	0.35348	0.263767	0.415757
CTCAGA	0.528071	0.54844	0.465447	0.445578	0.360204	0.469472
CTCAGC	0.538839	0.630476	0.523955	0.387795	0.360479	0.478282
CTCATA	0.463353	0.463386	0.48579	0.42631	0.409201	0.506866
CTCATC	0.542644	0.554628	0.455376	0.393827	0.314688	0.456092
CTCC	0.69597	0.798205	0.420987	0.316527	0.288182	0.419721
CTCCA	0.600425	0.673481	0.445728	0.369761	0.349699	0.463072
CTCCAA	0.517697	0.556958	0.487379	0.415126	0.327506	0.462165
CTCCAC	0.632689	0.65214	0.437557	0.418563	0.472616	0.42935
CTCCAG	0.56027	0.573528	0.464598	0.449574	0.412457	0.489508
CTCCC	0.673217	0.747466	0.443381	0.306987	0.413141	0.463519
CTCCCA	0.576849	0.601134	0.476188	0.404543	0.388033	0.521558
CTCCCC	0.607065	0.650949	0.516668	0.451906	0.51533	0.476433
CTCCGA	0.536355	0.537351	0.477599	0.426357	0.460175	0.461519
CTCCGC	0.587533	0.624884	0.472836	0.484203	0.475138	0.480365
CTCCTA	0.508768	0.563504	0.444261	0.468597	0.377876	0.444821
CTCCTC	0.642081	0.660087	0.449982	0.35918	0.377488	0.477987
CTCGA	0.555595	0.665526	0.550185	0.381876	0.397606	0.440434
CTCGAA	0.479158	0.522323	0.462823	0.442988	0.418744	0.463213
CTCGAC	0.583144	0.64275	0.473257	0.482637	0.426337	0.461519
CTCGAG	0.558919	0.595215	0.524765	0.481333	0.473253	0.507184
CTCGC	0.731072	0.759303	0.472757	0.393036	0.415683	0.461472
CTCGCA	0.608025	0.616112	0.571295	0.46715	0.520342	0.461869
CTCGCC	0.581223	0.648798	0.473668	0.450571	0.434281	0.490645
CTCGGA	0.534944	0.53724	0.548579	0.4695	0.472223	0.468804
CTCGGC	0.611937	0.662939	0.483495	0.482848	0.402657	0.48491
CTCGTA	0.576292	0.595098	0.543082	0.407129	0.379011	0.552492
CTCGTC	0.633129	0.678706	0.457537	0.419179	0.453316	0.484659
CTCTA	0.535451	0.510379	0.431281	0.408928	0.422435	0.484828
CTCTAA	0.464892	0.486439	0.457275	0.27393	0.353421	0.480504
CTCTAC	0.585343	0.587211	0.480776	0.480624	0.511538	0.469836
CTCTC	0.672745	0.658472	0.564013	0.369499	0.520318	0.486584
CTCTCA	0.538111	0.526724	0.479485	0.377842	0.409892	0.494311
CTCTCC	0.589075	0.653644	0.476664	0.433801	0.522262	0.533165
CTCTGA	0.570886	0.552898	0.487974	0.403787	0.363765	0.487529
CTCTGC	0.560606	0.594894	0.532869	0.40172	0.467987	0.438306
CTCTTA	0.480931	0.48327	0.425582	0.529086	0.452306	0.518552
CTCTTC	0.479672	0.561286	0.476888	0.337556	0.435878	0.472069
CTGA	0.48181	0.506768	0.472014	0.278713	0.176203	0.441698
CTGAA	0.388758	0.414616	0.471217	0.292362	0.246805	0.486486
CTGAAA	0.442769	0.428295	0.449774	0.40799	0.377399	0.531143
CTGAAC	0.477682	0.479294	0.436097	0.42683	0.306157	0.458406
CTGAAG	0.450665	0.473291	0.439077	0.344286	0.306037	0.442569
CTGAC	0.587602	0.630178	0.468094	0.347013	0.290909	0.442545
CTGACA	0.539386	0.526994	0.522164	0.533365	0.402266	0.479926
CTGACC	0.549087	0.550805	0.474184	0.437184	0.447679	0.491384
CTGAGA	0.533138	0.560655	0.540086	0.398001	0.309053	0.465371
CTGAGC	0.564203	0.574657	0.472842	0.431844	0.395697	0.465892
CTGATA	0.443658	0.44293	0.526564	0.433812	0.374497	0.523509
CTGATC	0.465859	0.477126	0.46572	0.444305	0.364927	0.462395
CTGC	0.685724	0.764544	0.414159	0.307922	0.245755	0.44698
CTGCA	0.60248	0.586842	0.467455	0.416517	0.336042	0.48498
CTGCAA	0.473928	0.47935	0.470041	0.420021	0.334703	0.459854
CTGCAC	0.613036	0.624389	0.521429	0.466665	0.510828	0.483796
[truncated: 774 more rows]

## Sheet: S5
Table S5	Cross-Species SVM Performance
Species	Genotype	Synchonization	Dataset	Sp1	Sp2	Sp3	So1	Sj1	Sj2
S. pombe	wild type	Elutriation-HU	Sp1	0.811396	0.911713	0.635397	0.550759	0.541376	0.525548
S. pombe	dpf1-3A	Elutriation-HU	Sp2	0.845431	0.85333	0.647381	0.600139	0.629372	0.54012
S. pombe	cdc25-ts	cdc25 release-HU	Sp3	0.705391	0.729117	0.757886	0.533959	0.575422	0.587848
S. octosporus	wild type	Elutriation-HU	So1	0.608356	0.642649	0.508417	0.774816	0.586456	0.683727
S. japonicus	wild type	Elutriation-HU	Sj1	0.639041	0.681606	0.504186	0.523904	0.861018	0.899034
S. japonicus	wild type	Elutriation-HU	Sj2	0.53096	0.558285	0.561387	0.542792	0.865768	0.890316

## Sheet: S6
Table S6	MEME results
Dataset	Background	Motif	Frequency*	auROC	E-value
Sj1	Nucleotide	polyA	350	0.610661	1.5E-408
Sj1	Nucleotide	polyAG	50	0.624346	4.7E-024
Sj1	Nucleotide	Sap1	266	0.793458	4.2E-112
Sj1	Nucleotide	polyG	68	0.74195	1.7E-009
Sj2	Nucleotide	polyA	272	0.505525	3.3E-296
Sj2	Nucleotide	polyAG	87	0.693173	2.0E-033
Sj2	Nucleotide	polyG	53	0.705048	9.1E-009
So1	Nucleotide	polyA	374	0.627079	1.6E-394
Sp1	Nucleotide	polyA	449	0.793093	9.5E-401
Sp1	Nucleotide	polyAG	65	0.606609	8.1E-014
Sp2	Nucleotide	polyA	556	0.798697	8.4E-543
Sp2	Nucleotide	polyAG	102	0.64536	8.1E-076
Sp3	Nucleotide	polyA	613	0.591289	6.1E-425
Sj1	5th order HMM	Sap1	170	0.818345	1.3E-054
Sj1	5th order HMM	CTCGCT	256	0.77512	1.6E-132
Sj1	5th order HMM	polyG	145	0.747213	9.5E-019
Sj2	5th order HMM	Sap1	126	0.722862	3.5E-035
Sj2	5th order HMM	CTCGCT	196	0.729686	5.3E-092
Sj2	5th order HMM	polyG	262	0.748625	5.2E-102
Sp2	5th order HMM	polyA	336	0.8562	2.1E-262
Sp2	5th order HMM	polyAG	118	0.572653	2.0E-067
* All motifs with a frequnecy greater than or equal to 50 are shown.

## Sheet: S7
Table S7	Dataset overlap
		validated origins		AT Islands
Dataset	Resolution	overlap	Pvalue	overlap	Pvalue
Sp1	500	16	2.92812e-08	52	6.13725e-38
Sp1	1000	17	3.78362e-08	75	2.18932e-45
Sp1	1500	17	2.20063e-07	87	2.43238e-44
Sp1	2000	17	9.96717e-07	91	3.02239e-38
Sp1	2500	18	8.50983e-07	100	1.3078e-37
Sp1	3000	18	2.93151e-06	104	5.64717e-34
Sp1	3500	19	2.17331e-06	105	3.71329e-29
Sp1	4000	20	1.59056e-06	110	1.6127e-27
Sp1	4500	21	1.13994e-06	113	4.67287e-25
Sp1	5000	21	2.99577e-06	116	6.0224e-23
Sp2	500	19	5.59539e-10	73	4.13709e-60
Sp2	1000	19	6.26167e-09	92	1.92859e-59
Sp2	1500	19	4.46503e-08	102	2.77073e-54
Sp2	2000	19	2.40742e-07	109	3.74871e-49
Sp2	2500	19	1.05327e-06	111	8.78634e-42
Sp2	3000	20	9.48612e-07	114	9.79224e-37
Sp2	3500	21	7.99443e-07	115	2.18296e-31
Sp2	4000	22	6.61076e-07	117	1.55264e-27
Sp2	4500	22	1.98484e-06	119	2.78521e-24
Sp2	5000	22	5.30972e-06	119	1.71088e-20
Sp3	500	27	2.45681e-08	55	1.96383e-20
Sp3	1000	27	4.60883e-07	99	7.48596e-34
Sp3	1500	31	4.78788e-08	130	1.00307e-39
Sp3	2000	34	1.60697e-08	154	3.78642e-42
Sp3	2500	35	5.38255e-08	168	3.59006e-39
Sp3	3000	36	1.48046e-07	187	2.70068e-40
Sp3	3500	37	3.40893e-07	190	1.09421e-32
Sp3	4000	39	3.74002e-07	191	1.45821e-25
Sp3	4500	41	2.377e-07	195	5.63116e-21
Sp3	5000	44	6.61663e-08	203	1.29113e-18
Feng	500	21	1.69839e-05	37	7.26766e-10
Feng	1000	23	1.69927e-05	65	2.4962e-14
Feng	1500	26	5.00976e-06	104	9.21414e-26
Feng	2000	26	3.25101e-05	140	3.76611e-37
Feng	2500	27	7.12212e-05	161	3.55633e-40
Feng	3000	28	0.000144814	175	1.1143e-39
Feng	3500	31	4.33864e-05	192	3.74562e-42
Feng	4000	32	5.56792e-05	201	2.60695e-40
Feng	4500	33	9.17715e-05	212	3.00911e-40
Feng	5000	33	0.00039444	218	1.54123e-37
Hayashi	500	31	6.58746e-10	28	0.000225132
Hayashi	1000	31	2.03344e-08	107	3.04657e-36
Hayashi	1500	32	9.81997e-08	185	3.64538e-78
Hayashi	2000	33	3.64928e-07	226	9.04159e-94
Hayashi	2500	33	4.19801e-06	244	2.42876e-91
Hayashi	3000	35	3.22062e-06	247	1.75842e-78
Hayashi	3500	35	1.6916e-05	253	7.04825e-71
Hayashi	4000	35	9.49403e-05	259	6.57329e-65
Hayashi	4500	37	6.21252e-05	262	6.49341e-58
Hayashi	5000	38	0.000104051	271	6.57745e-56
Heichinger	500	22	2.15446e-05	54	5.1048e-19
Heichinger	1000	24	2.49119e-05	93	1.83385e-28
Heichinger	1500	28	3.09233e-06	136	2.00108e-42
Heichinger	2000	30	3.08223e-06	164	1.01175e-47
Heichinger	2500	30	2.24339e-05	186	2.68985e-50
Heichinger	3000	30	0.000108289	201	2.4989e-49
Heichinger	3500	30	0.00052319	212	4.58524e-47
Heichinger	4000	34	6.62341e-05	226	1.1777e-47
Heichinger	4500	35	0.000114511	240	1.25653e-48
Heichinger	5000	37	0.00010755	243	2.09385e-43

## Sheet: S8
Table S8	Accession numbers
Species	Dataset	SRA number
S. pombe	Sp1 S	SRX107043
S. pombe	Sp1 G2	SRX107042
S. pombe	Sp2 S	SRX107044
S. pombe	Sp2 G2	SRX107045
S. pombe	Sp3 S	SRX107046
S. pombe	Sp3 G2	SRX107049
S. octosporus	So1 S	SRX107048
S. octosporus	So1 G2	SRX107047
S. japonicus	Sj1 S	SRX107051
S. japonicus	Sj2 S	SRX107052
S. japonicus	Sj1/2 G2	SRX107050
S. pombe	Nucleosomes	SRX022815
S. octosporus	Nucleosomes	SRX110284
S. japonicus	Nucleosomes	SRX022817
